# Supplementary material for: Strengthening Primary Health Care Through Implementation Research: Strategies for Reaching Zero-Dose Children in Low- and Middle-Income Countries’ Immunization Programs
Source: Vaccines (Basel). 2025 Oct 9;13(10):1040. doi: 10.3390/vaccines13101040 (PMC12568197; doi:10.3390/vaccines13101040)
Supplement: Supplementary file 1 [file vaccines-13-01040-s001.zip]

Archive with 2 entries (2 files):
- S1 Summary 36 immunization related IR projects included 1.pdf
- S2 Data extraction and analysus template 1.xlsx
