# Supplementary material for: Strengthening Primary Health Care Through Implementation Research: Strategies for Reaching Zero-Dose Children in Low- and Middle-Income Countries’ Immunization Programs
Source: Vaccines (Basel). 2025 Oct 9;13(10):1040. doi: 10.3390/vaccines13101040 (PMC12568197; doi:10.3390/vaccines13101040)
Supplement: Supplementary file 1 [file vaccines-13-01040-s001.zip › S2 Data extraction and analysus template 1.xlsx]

## Sheet: General details - all
Title of IR Project	Title of the scientific paper	Country	Author	Programme Area	Health System Building Block	Stakeholders	Contact Information	Team Members	Focus Area
Process evaluation of community health facility-based micro-plan development and implementation in Uganda.	A qualitative study of the development and utilization of health facility-based immunization microplans in Uganda	Uganda	Mafigiri et al.	Immunization microplanning	Health service delivery, Planning	Healthcare workers, district health teams, policymakers	nabunya@mak.ac.ug	Nabunya, Kasolo, Tumushabe, Mugisha	Development and utilization of immunization microplans
	Cross-cutting lessons from the Decision-Maker Led Implementation Research initiative	Multiple LMICs	Mancuso et al.	Decision-maker led implementation research	Health governance, Policy	Health policy experts, government officials, researchers	bryce@who.int	Bryce, Victora, Boerma, Chopra	Implementation research lessons from decision-makers
	Decision-maker led implementation research on immunization: Learning from low- and middle-income countries	Multiple LMICs	Shroff et al.	Policy-driven immunization implementation	Health policy, Decision-making	Ministry of Health officials, implementation researchers	bukenya@unicef.org	Bukenya, Olum, Mugyenyi, Mukasa	Policy-driven immunization strategies
More responsive immunization services through tailoring for hard-to-reach populations in Chad	Evaluation of the feasibility and sustainability of the joint human and animal vaccination and its integration to the public health system in the Danamadji health district, Chad	Chad	Abakar et al.	One Health joint vaccination initiative	Service delivery, Health workforce	Public health officials, veterinarians, community leaders	moussa@chadhealth.org	Moussa, Ahmat, Souleymane, Ngaroua	Feasibility of joint human and animal vaccination
Potential role of CSO engagement for increasing the demand for and uptake of immunization services in Odukpani Local Government Area of Cross River State	Potential barriers to and facilitators of civil society organization engagement in increasing immunization coverage in Odukpani Local Government Area of Cross River State, Nigeria	Nigeria	Ekong et al.	Civil society engagement in immunization	Community participation, Service delivery	Civil society organizations, health officials, NGOs	ekong@ngcso.org	Ekong, Abang, Onah, Udo	CSO engagement in expanding immunization access
Negative social media messages on vaccines: How can the resultant trust deficit between caregivers and health workers be overcome?	Social media, vaccine hesitancy and trust deficit in immunization programs	India	Nair et al.	Vaccine hesitancy & trust deficit	Service delivery, Community engagement	Parents, healthcare providers, alternative medicine practitioners	fmshaffi@bu.edu	Nair, Nayar, Koya, Abraham, Lordson, Grace, Sreekumar, Chembon, Swarnam, Pillai, Pandey	Social media misinformation and vaccine hesitancy
Linkages and feedback mechanisms, and mobility of caregivers among health facilities: A mixed-method study	The influence of linkages, feedback mechanisms, and caregiver mobility on immunization follow-up visits	Ethiopia	Zewde et al.	Immunization follow-up visits	Service delivery, Referral system	Caregivers, vaccinators, health officials	Thewodroszewde40@gmail.com	Zewde, Teklu, Bedada, Tsehaye	Referral and feedback mechanisms in immunization services
Improving vaccine uptake in the urban slums of Karachi, Pakistan: Implementation research to explore and address supply- and demand-side barriers to routine immunization.	Unveiling and addressing implementation barriers to routine immunization in the peri-urban slums of Karachi	Pakistan	Yazdani et al.	Routine immunization barriers	Health workforce, Service delivery	Caregivers, community influencers, immunization staff	amna.yazdani@vitalpakistantrust.org	Yazdani, Muhammad, Nisar, Khan, Shafiq	Barriers to routine immunization in peri-urban slums
How can the use of data within the immunization programme be increased in order to improve data quality and ensure greater accountability?	Using health data for decision-making at each level of the health system to achieve universal health coverage	Ethiopia	Tilahun et al.	Health data for decision-making	Health information systems	Health planners, managers, data analysts	binigcms@gmail.com	Tilahun, Teklu, Mancuso, Endehabtu, Gashu, Mekonnen	Use of health data for decision-making in immunization
Using participatory action research to improve immunization utilization in areas with pockets of unimmunized children	Using participatory action research to improve immunization utilization in areas with pockets of unimmunized children	Nigeria	Akwataghibe et al.	Participatory action research in immunization	Community participation, Health governance	Community members, health workers, local government officials	N.Akwataghibe@kit.nl	Akwataghibe, Ogunsola, Popoola, Agbo, Dieleman	Improving immunization uptake through participatory research
Strengthening supportive supervision: A case study of the Expanded Programme on Immunization in Sindh	An embedded implementation research initiative to tackle service delivery bottlenecks in the expanded programme on immunisation in Pakistan	Pakistan	Shahabuddin et al.	Immunization service delivery	Service delivery	EPI Pakistan, WHO, UNICEF	ashahabuddin@unicef.org	Implementation scientists, health workers	Service delivery bottlenecks
	Covering the last mile for vaccination: Feasibility and acceptability of traditional birth attendant-based referral system in hard-to-reach areas in rural Pakistan	Pakistan	Sahito et al.	Vaccination outreach	Community-based referral	Traditional birth attendants, local communities	ambreensahito@gmail.com	Public health specialists, TBAs	Hard-to-reach populations
Developing a three-dimensional narrative to counter polio vaccine refusal in Charsadda	Developing a three-dimensional narrative to counter polio vaccine refusal in Charsadda	Pakistan	Khan SA, Ashfaq M, Ayub A, et al.	Vaccine hesitancy	Demand generation	Community leaders, media	drsheraz.ak@gmail.com	Health communicators, journalists	Vaccine refusal
	Realizing the potential of embedded implementation research: Lessons from Pakistan	Pakistan	Rasanathan K, Tran N, Johnson HL, et al.	Implementation Research	Health governance	Health researchers, policymakers	kumananr@yahoo.com	Health governance researchers	Policy integration
Social mobilization campaign to tackle immunization hesitancy in Sargodha and Khushab districts of Pakistan	Social mobilization campaign to tackle immunization hesitancy in Sargodha and Khushab districts of Pakistan	Pakistan	Malik et al.	Community engagement	Community health	Community health workers, NGOs	naumanmalik10@gmail.com	Social mobilizers, community health officers	Community awareness
	The synergy between Expanded Program on Immunization and Polio Eradication Initiative in Pakistan: a policy and program exploration	Pakistan	Haq et al.	Zero-dose	Polio eradication through synergised immunization		drzaeem@hotmail.com		Polio eradication strategy
Developing a three-dimensional narrative to counter polio vaccine refusal in Charsadda	Synergized immunization programming: Pakistan’s road to polio eradication	Pakistan	Haq and Rana	Polio eradication	Immunization policy	EPI Pakistan, Polio Eradication Initiative	zaeem.haq@epi.gov.pk	EPI program officers, WHO experts	Polio eradication strategy
	System within systems: challenges and opportunities for the Expanded Programme on Immunisation in Pakistan	Pakistan	Haq et al.
Understanding accountability for human resources in the Expanded Programme on Immunization in Balochistan: Perspectives from government officials at provincial and district levels	Understanding the accountability issues of the immunization workforce for the Expanded Program on Immunization (EPI) in Balochistan	Pakistan	Naveed et al.	EPI workforce accountability	Human resources	EPI Balochistan, Provincial Health Directorate	zaeema_arif@hotmail.com	Public health officials, health workforce managers	Workforce management
Immunization supply chain and management performance system in Sindh	Visibility and Analytics Network (VAN) approach to improve immunization supply chain and management performance system in Pakistan	Pakistan	Altaf et al.	Immunization supply chain	Supply chain management	EPI Sindh, Government of Pakistan	arshad.altaf@gmail.com	Logistics specialists, supply chain analysts	Vaccine stock visibility
	Addressing community barriers to immunization in Rajanpur district, Pakistan: an implementation research	Pakistan	Qayyum et al.	Expanded Programme on Immunization	Community engagement		kanwalqureshi@gmail.com
	The Burden of Internal Conflict on Expanded Programs on Immunization in Northwest Ethiopia	Ethiopia	Asrade et al.	Immunization in Conflict Settings	Service Delivery	Ministry of Health, UNICEF, WHO, University of Gondar	Geta Asrade - University of Gondar	Researchers from University of Gondar, WHO Representatives, UNICEF Advisors	Impact of conflict on immunization services and access
	The Implementation of Social and Behavior Change Communication Intervention to Improve Immunization Demand	Ethiopia	Bayih et al.	Social and Behavior Change Communication (SBCC) for Immunization	Community Engagement	Ministry of Health, UNICEF, Regional Health Bureaus, WHO	Getnet Bayih - Ministry of Health	Ministry of Health Officials, Regional Health Bureau Staff	Increasing immunization uptake through community engagement
	Vaccine Safety Practices and Its Implementation Barriers in Northwest Ethiopia	Ethiopia	Amare et al.	Vaccine Safety Practices	Safety and Quality Assurance	Ministry of Health, University of Gondar, UNICEF	Getasew Amare - University of Gondar	Health Systems Researchers, Epidemiologists	Ensuring vaccine safety and compliance with protocols
	Women's Independent Household Decision Making Power and Its Influence on Their Autonomy in Relation to Child Vaccinations	Ethiopia	Abebaw Addis Gelagay et al.	Women's Decision-Making and Child Vaccinations	Health Workforce & Community Empowerment	University of Gondar, WHO, UNICEF	Abebaw Addis Gelagay - University of Gondar	Gender and Public Health Experts, Immunization Researchers	Understanding women's autonomy in child vaccination decisions
	Full Immunization Coverage and Its Determinants among Children Aged 12-23 Months in Wogera District, Northwest Ethiopia	Ethiopia	Gelagay et al.	Immunization Coverage and Determinants	Service Delivery & Health Information Systems	Local Health Facilities, UNICEF	Not Available	Health Service Researchers, Immunization Experts	Measuring full immunization coverage and influencing factors
	How to Optimize Health Facilities and Community Linkage in Order to Enhance Immunization Service: The Case of West Amhara Region, Ethiopia	Ethiopia	Kerebih et al.	Health Facility and Community Linkage for Immunization	Service Delivery & Community Linkages	Regional Health Bureaus, Local Health Facilities	Not Available	Health Facility Managers, Program Coordinators	Enhancing community-health facility collaboration
	How to Optimize Immunization Supply Management at Different Levels of the Health System in Oromia Region: An Implementation Science Research	Ethiopia	Endehabtu, et al.	Immunization Supply Chain Management	Supply Chain Management	Ministry of Health, UNICEF, WHO	Not Available	Supply Chain Analysts, Cold Chain Experts	Improving vaccine supply management for better coverage
	Immunization Data Quality and Factors Influencing Data Generation, Handling and Use in Wogera District, Northern Ethiopia	Ethiopia	Madebo TH, Gezie LD, Teklu A, et al.	Immunization Data Quality	Health Information Systems	Local Health Authorities, WHO, UNICEF	Not Available	Health Information System Analysts	Ensuring accurate immunization data management
	Implementation Fidelity and Challenges of Optimal Cold Chain Management in Assossa District Health System, Benshangul-Gumuz Region, Western Ethiopia	Ethiopia	Gedlu et al.	Cold Chain Management	Logistics & Cold Chain Management	Ministry of Health, Health Facility Managers	Not Available	Logistics and Supply Chain Researchers	Optimizing cold chain logistics for vaccine effectiveness
	Strategies to Revitalize Immunization Service Provision in Urban Settings of Ethiopia	Ethiopia	Mekonnen et al.	Urban Immunization Strategies	Urban Health Service Delivery	Urban Health Authorities, WHO, UNICEF	Not Available	Urban Health Policy Analysts, Program Implementers	Addressing urban immunization challenges and service gaps
	Assessment of barriers to the implementation of community-based data verification and immunization data discrepancies between health facilities and the community in Tach Gayint district, Northwest Ethiopia	Ethiopia	Kefiyalew B, Mamo W, Chanyalew MA, et al.	Immunization Data Verification	Health Information Systems	Federal Ministry of Health Ethiopia, District Health Offices, Health Facilities	Not explicitly stated	Not explicitly stated	Improving the accuracy of immunization data by addressing discrepancies between facility and community records
	Assessment of immunization data management practices, facilitators, and barriers to immunization data quality in the health facilities of Tach Gayint district, Northwest Ethiopia	Ethiopia	Kefiyalew et al.	Immunization Data Quality and Management	Health Information Systems	Federal Ministry of Health Ethiopia, Amhara Regional Health Bureau, UNICEF, University of Gondar	binigcms@gmail.com	Health Informatics Experts, Immunization Experts, Data Analysts	Understanding and enhancing immunization data management practices among health workers
	Embedding implementation research to strengthen efforts towards improving primary health care in resource-limited settings	Ethiopia	Tilahun et al.	Primary Health Care Strengthening	Service Delivery, Health Workforce, Health Information Systems	Ministry of Health Ethiopia, WHO, UNICEF, University of Gondar	binigcms@gmail.com	Health Policy and Systems Researchers, PHC Experts	Embedding implementation research to improve immunization policy and service delivery
	Pro-equity immunization and health systems strengthening strategies in select Gavi-supported countries	Multiple LMICs	Dadari et al	Equity and health system strengthening		UNICEF, Gavi	dadari@unicef.org
	Carrying out embedded implementation research in humanitarian settings: A qualitative study in Cox’s Bazar, Bangladesh	Bangladesh	Shahabuddin et al.	Embedded research in humanitarian setting		UNICEF, Gavi	ashahabuddin@unicef.org		Embedding implementation research in humanitarian setting to improve immunization policy and service delivery
	Closing the know-do gap for child health: UNICEF’s experiences from embedding implementation research in child health and nutrition programming	Multiple LMICs	Jackson et al.	Embedding implementation research in child health and nutrition programming
	Advancing Immunization Coverage and Equity: A Structured Synthesis of Pro-Equity Strategies in 61 Gavi-Supported Countries.	Multiple LMICs	Ivanova et al.	Equity and health system strengthening

## Sheet: General details - selected 
Title	Author	Simgle or Multiple LMICs	Country	Intervention focus	Focus ares
A qualitative study of the development and utilization of health facility-based immunization microplans in Uganda	Mafigiri et al.	Single LMIC	Uganda	Expanded Programme on Immunization	Immunization microplanning
Cross-cutting lessons from the Decision-Maker Led Implementation Research initiative	Mancuso et al.	Multiple LMIC	Chad, Ethiopia, India, Nigeria, Pakistan, and Uganda	Expanded Programme on Immunization	Decision-maker led implementation research
Evaluation of the feasibility and sustainability of the joint human and animal vaccination and its integration to the public health system in the Danamadji health district, Chad	Abakar et al.	Single LMIC	Chad	Expanded Programme on Immunization	One Health joint vaccination initiative
Potential barriers to and facilitators of civil society organization engagement in increasing immunization coverage in Odukpani Local Government Area of Cross River State, Nigeria	Etokidem et al.	Single LMIC	Nigeria	Expanded Programme on Immunization	Civil society engagement in immunization
Social media, vaccine hesitancy and trust deficit in immunization programs	Nair et al.	Single LMIC	India	Expanded Programme on Immunization	Vaccine hesitancy & trust deficit
The influence of linkages, feedback mechanisms, and caregiver mobility on immunization follow-up visits	Zewde et al.	Single LMIC	Ethiopia	Expanded Programme on Immunization	Immunization follow-up visits
Unveiling and addressing implementation barriers to routine immunization in the peri-urban slums of Karachi	Yazdani et al.	Single LMIC	Pakistan	Expanded Programme on Immunization	Routine immunization barriers
Using health data for decision-making at each level of the health system to achieve universal health coverage	Tilahun et al.	Single LMIC	Ethiopia	Expanded Programme on Immunization	Health data for decision-making
Using participatory action research to improve immunization utilization in areas with pockets of unimmunized children in Nigeria	Akwataghibe et al.	Single LMIC	Nigeria	Expanded Programme on Immunization	Participatory action research in immunization
An embedded implementation research initiative to tackle service delivery bottlenecks in the expanded programme on immunisation in Pakistan	Shahabuddin et al.	Single LMIC	Pakistan	Expanded Programme on Immunization	Immunization service delivery
Covering the last mile for vaccination: Feasibility and acceptability of traditional birth attendant-based referral system in hard-to-reach areas in rural Pakistan	Sahito et al.	Single LMIC	Pakistan	Expanded Programme on Immunization	Vaccination outreach
Developing a three-dimensional narrative to counter polio vaccine refusal in Charsadda	Khan SA, et al.	Single LMIC	Pakistan	Expanded Programme on Immunization	Vaccine hesitancy
Social mobilization campaign to tackle immunization hesitancy in Sargodha and Khushab districts of Pakistan	Malik et al.	Single LMIC	Pakistan	Expanded Programme on Immunization	Community engagement
Synergized immunization programming: Pakistan’s road to polio eradication	Haq and Rana	Single LMIC	Pakistan	Zero-dose	Polio eradication through synergised immunization
The synergy between Expanded Program on Immunization and Polio Eradication Initiative in Pakistan: a policy and program exploration	Haq et al.	Single LMIC	Pakistan	Zero-dose	Polio eradication through synergised immunization
System within systems: challenges and opportunities for the Expanded Programme on Immunisation in Pakistan	Haq et al.	Single LMIC	Pakistan	Expanded Programme on Immunization	Immunization challenges
Understanding the accountability issues of the immunization workforce for the Expanded Program on Immunization (EPI) in Balochistan	Naveed et al.	Single LMIC	Pakistan	Zero-dose	EPI workforce accountability
Visibility and Analytics Network (VAN) approach to improve immunization supply chain and management performance system in Pakistan	Altaf et al.	Single LMIC	Pakistan	Expanded Programme on Immunization	Immunization supply chain management
Addressing community barriers to immunization in Rajanpur district, Pakistan: an implementation research	Qayyum et al.	Single LMIC	Pakistan	Expanded Programme on Immunization	Community engagement
Addressing EPI vaccination demand through mHealth in Quetta City, Balochistan: A feasibility study	Khan et al. (Unicef report)	Single LMIC	Pakistan	Expanded Programme on Immunization	Use of technology and AI/ mHealth to increase demand
E-Vaccs: Assessment of barriers and enablers using the Consolidated Framework for Implementation Research in Punjab	Ahmed et al. (Unicef report)	Single LMIC	Pakistan	Expanded Programme on Immunization	Technology for performance management of tracking coverage
Strengthening supportive supervision: A case study of the Expanded Programme on Immunization in Sindh	Sana et al (Unicef report)	Single LMIC	Pakistan	Expanded Programme on Immunization	Supportive supervision
The Burden of Internal Conflict on Expanded Programs on Immunization in Northwest Ethiopia	Asrade et al.	Single LMIC	Ethiopia	Expanded Programme on Immunization	Immunization in conflict settings
The Implementation of Social and Behavior Change Communication Intervention to Improve Immunization Demand	Bayih et al.	Single LMIC	Ethiopia	Expanded Programme on Immunization	Social and behavior change communication (SBCC) for immunization
Vaccine Safety Practices and Its Implementation Barriers in Northwest Ethiopia	Amare et al.	Single LMIC	Ethiopia	Expanded Programme on Immunization	Vaccine safety practices
Women's Independent Household Decision Making Power and Its Influence on Their Autonomy in Relation to Child Vaccinations	Abebaw Addis Gelagay et al.	Single LMIC	Ethiopia	Expanded Programme on Immunization	Women's decision-making and child vaccinations
Full Immunization Coverage and Its Determinants among Children Aged 12-23 Months in Wogera District, Northwest Ethiopia	Gelagay et al.	Single LMIC	Ethiopia	Expanded Programme on Immunization	Immunization coverage and determinants
How to Optimize Health Facilities and Community Linkage in Order to Enhance Immunization Service: The Case of West Amhara Region, Ethiopia	Kerebih et al.	Single LMIC	Ethiopia	Expanded Programme on Immunization	Health facility and community linkage for immunization
How to Optimize Immunization Supply Management at Different Levels of the Health System in Oromia Region: An Implementation Science Research	Endehabtu, et al.	Single LMIC	Ethiopia	Expanded Programme on Immunization	Immunization supply chain management
Immunization Data Quality and Factors Influencing Data Generation, Handling and Use in Wogera District, Northern Ethiopia	Madebo, et al.	Single LMIC	Ethiopia	Expanded Programme on Immunization	Immunization data quality
Implementation Fidelity and Challenges of Optimal Cold Chain Management in Assossa District Health System, Benshangul-Gumuz Region, Western Ethiopia	Gedlu et al.	Single LMIC	Ethiopia	Expanded Programme on Immunization	Cold chain management
Strategies to Revitalize Immunization Service Provision in Urban Settings of Ethiopia	Mekonnen et al.	Single LMIC	Ethiopia	Expanded Programme on Immunization	Urban immunization strategies
Assessment of barriers to the implementation of community-based data verification and immunization data discrepancies between health facilities and the community in Tach Gayint district, Northwest Ethiopia	Kefiyalew B, Mamo W, Chanyalew MA, et al.	Single LMIC	Ethiopia	Expanded Programme on Immunization	Immunization data verification
Assessment of immunization data management practices, facilitators, and barriers to immunization data quality in the health facilities of Tach Gayint district, Northwest Ethiopia	Kefiyalew et al.	Single LMIC	Ethiopia	Expanded Programme on Immunization	Immunization data quality and management
Pro-equity immunization and health systems strengthening strategies in select Gavi-supported countries	Dadari et al	Multiple LMIC	Afghanistan, Central African Republic (CAR), Chad, Ethiopia, India, Kenya, Kyrgyzstan, Madagascar, Myanmar, Nigeria, Pakistan, Uganda	Expanded Programme on Immunization	Equity and health system strengthening
Carrying out embedded implementation research in humanitarian settings: A qualitative study in Cox’s Bazar, Bangladesh	Shahabuddin et al.	Single LMIC	Bangladesh	Embedded research in humanitarian setting	Enhancing care in conflict settings

## Sheet: Countries map
Title	Author	Country	Intervention focus
A qualitative study of the development and utilization of health facility-based immunization microplans in Uganda	Mafigiri et al.	Uganda	Expanded Programme on Immunization
Cross-cutting lessons from the Decision-Maker Led Implementation Research initiative	Mancuso et al.	Chad	Expanded Programme on Immunization
Cross-cutting lessons from the Decision-Maker Led Implementation Research initiative	Mancuso et al.	Ethiopia	Expanded Programme on Immunization
Cross-cutting lessons from the Decision-Maker Led Implementation Research initiative	Mancuso et al.	India	Expanded Programme on Immunization
Cross-cutting lessons from the Decision-Maker Led Implementation Research initiative	Mancuso et al.	Nigeria	Expanded Programme on Immunization
Cross-cutting lessons from the Decision-Maker Led Implementation Research initiative	Mancuso et al.	Pakistan	Expanded Programme on Immunization
Cross-cutting lessons from the Decision-Maker Led Implementation Research initiative	Mancuso et al.	Uganda	Expanded Programme on Immunization
Evaluation of the feasibility and sustainability of the joint human and animal vaccination and its integration to the public health system in the Danamadji health district, Chad	Abakar et al.	Chad	Expanded Programme on Immunization
Potential barriers to and facilitators of civil society organization engagement in increasing immunization coverage in Odukpani Local Government Area of Cross River State, Nigeria	Etokidem et al.	Nigeria	Expanded Programme on Immunization
Social media, vaccine hesitancy and trust deficit in immunization programs	Nair et al.	India	Expanded Programme on Immunization
The influence of linkages, feedback mechanisms, and caregiver mobility on immunization follow-up visits	Zewde et al.	Ethiopia	Expanded Programme on Immunization
Unveiling and addressing implementation barriers to routine immunization in the peri-urban slums of Karachi	Yazdani et al.	Pakistan	Expanded Programme on Immunization
Using health data for decision-making at each level of the health system to achieve universal health coverage	Tilahun et al.	Ethiopia	Expanded Programme on Immunization
Using participatory action research to improve immunization utilization in areas with pockets of unimmunized children in Nigeria	Akwataghibe et al.	Nigeria	Expanded Programme on Immunization
An embedded implementation research initiative to tackle service delivery bottlenecks in the expanded programme on immunisation in Pakistan	Shahabuddin et al.	Pakistan	Expanded Programme on Immunization
Covering the last mile for vaccination: Feasibility and acceptability of traditional birth attendant-based referral system in hard-to-reach areas in rural Pakistan	Sahito et al.	Pakistan	Expanded Programme on Immunization
Developing a three-dimensional narrative to counter polio vaccine refusal in Charsadda	Khan SA, et al.	Pakistan	Expanded Programme on Immunization
Social mobilization campaign to tackle immunization hesitancy in Sargodha and Khushab districts of Pakistan	Malik et al.	Pakistan	Expanded Programme on Immunization
Synergized immunization programming: Pakistan’s road to polio eradication	Haq and Rana	Pakistan	Zero-dose
The synergy between Expanded Program on Immunization and Polio Eradication Initiative in Pakistan: a policy and program exploration	Haq et al.	Pakistan	Zero-dose
System within systems: challenges and opportunities for the Expanded Programme on Immunisation in Pakistan	Haq et al.	Pakistan	Expanded Programme on Immunization
Understanding the accountability issues of the immunization workforce for the Expanded Program on Immunization (EPI) in Balochistan	Naveed et al.	Pakistan	Zero-dose
Visibility and Analytics Network (VAN) approach to improve immunization supply chain and management performance system in Pakistan	Altaf et al.	Pakistan	Expanded Programme on Immunization
Addressing community barriers to immunization in Rajanpur district, Pakistan: an implementation research	Qayyum et al.	Pakistan	Expanded Programme on Immunization
Addressing EPI vaccination demand through mHealth in Quetta City, Balochistan: A feasibility study	Khan et al. (Unicef report)	Pakistan	Expanded Programme on Immunization
E-Vaccs: Assessment of barriers and enablers using the Consolidated Framework for Implementation Research in Punjab	Ahmed et al. (Unicef report)	Pakistan	Expanded Programme on Immunization
Strengthening supportive supervision: A case study of the Expanded Programme on Immunization in Sindh	Sana et al (Unicef report)	Pakistan	Expanded Programme on Immunization
The Burden of Internal Conflict on Expanded Programs on Immunization in Northwest Ethiopia	Asrade et al.	Ethiopia	Expanded Programme on Immunization
The Implementation of Social and Behavior Change Communication Intervention to Improve Immunization Demand	Bayih et al.	Ethiopia	Expanded Programme on Immunization
Vaccine Safety Practices and Its Implementation Barriers in Northwest Ethiopia	Amare et al.	Ethiopia	Expanded Programme on Immunization
Women's Independent Household Decision Making Power and Its Influence on Their Autonomy in Relation to Child Vaccinations	Abebaw Addis Gelagay et al.	Ethiopia	Expanded Programme on Immunization
Full Immunization Coverage and Its Determinants among Children Aged 12-23 Months in Wogera District, Northwest Ethiopia	Gelagay et al.	Ethiopia	Expanded Programme on Immunization
How to Optimize Health Facilities and Community Linkage in Order to Enhance Immunization Service: The Case of West Amhara Region, Ethiopia	Kerebih et al.	Ethiopia	Expanded Programme on Immunization
How to Optimize Immunization Supply Management at Different Levels of the Health System in Oromia Region: An Implementation Science Research	Endehabtu, et al.	Ethiopia	Expanded Programme on Immunization
Immunization Data Quality and Factors Influencing Data Generation, Handling and Use in Wogera District, Northern Ethiopia	Madebo, et al.	Ethiopia	Expanded Programme on Immunization
Implementation Fidelity and Challenges of Optimal Cold Chain Management in Assossa District Health System, Benshangul-Gumuz Region, Western Ethiopia	Gedlu et al.	Ethiopia	Expanded Programme on Immunization
Strategies to Revitalize Immunization Service Provision in Urban Settings of Ethiopia	Mekonnen et al.	Ethiopia	Expanded Programme on Immunization
Assessment of barriers to the implementation of community-based data verification and immunization data discrepancies between health facilities and the community in Tach Gayint district, Northwest Ethiopia	Kefiyalew B, Mamo W, Chanyalew MA, et al.	Ethiopia	Expanded Programme on Immunization
Assessment of immunization data management practices, facilitators, and barriers to immunization data quality in the health facilities of Tach Gayint district, Northwest Ethiopia	Kefiyalew et al.	Ethiopia	Expanded Programme on Immunization
Pro-equity immunization and health systems strengthening strategies in select Gavi-supported countries	Dadari et al	Afghanistan	Expanded Programme on Immunization
Pro-equity immunization and health systems strengthening strategies in select Gavi-supported countries	Dadari et al	Central African Republic (CAR)	Expanded Programme on Immunization
Pro-equity immunization and health systems strengthening strategies in select Gavi-supported countries	Dadari et al	Chad	Expanded Programme on Immunization
Pro-equity immunization and health systems strengthening strategies in select Gavi-supported countries	Dadari et al	Ethiopia	Expanded Programme on Immunization
Pro-equity immunization and health systems strengthening strategies in select Gavi-supported countries	Dadari et al	India	Expanded Programme on Immunization
Pro-equity immunization and health systems strengthening strategies in select Gavi-supported countries	Dadari et al	Kenya	Expanded Programme on Immunization
Pro-equity immunization and health systems strengthening strategies in select Gavi-supported countries	Dadari et al	Kyrgyzstan	Expanded Programme on Immunization
Pro-equity immunization and health systems strengthening strategies in select Gavi-supported countries	Dadari et al	Madagascar	Expanded Programme on Immunization
Pro-equity immunization and health systems strengthening strategies in select Gavi-supported countries	Dadari et al	Myanmar	Expanded Programme on Immunization
Pro-equity immunization and health systems strengthening strategies in select Gavi-supported countries	Dadari et al	Nigeria	Expanded Programme on Immunization
Pro-equity immunization and health systems strengthening strategies in select Gavi-supported countries	Dadari et al	Pakistan	Expanded Programme on Immunization
Pro-equity immunization and health systems strengthening strategies in select Gavi-supported countries	Dadari et al	Uganda	Expanded Programme on Immunization
Carrying out embedded implementation research in humanitarian settings: A qualitative study in Cox’s Bazar, Bangladesh	Shahabuddin et al.	Bangladesh	Embedded research in humanitarian setting

## Sheet: Extracted information
Title of the scientific paper	Country	Author	Intervention focus	Programme area	Health system building block approaches	Summary of the qualitative finding	Summary of the quantitative finding	Facilitators of the work	Barriers of the work	Successful or not	How/ why successful	How was it used / implemented
A qualitative study of the development and utilization of health facility-based immunization microplans in Uganda	Uganda	Mafigiri et al.	Expanded Programme on Immunization	Immunization microplanning	1) Health service delivery: a) Microplans were used in some facilities to improve health service delivery, particularly immunization. b) Most facilities (95%) had a health information system to monitor immunization activities. c) Some health workers reviewed microplans monthly to track immunization completion and defaulters. 2) Health workforce: a) Some health workers had received microplanning t…	This study revealed three key findings. First, health workers at all levels—community, district, and national—lack sufficient knowledge about the microplanning process. Their limited understanding of communities and program catchment areas makes it difficult to identify hard-to-reach locations and prioritize areas based on need. Second, the microplanning tool is overly complicated and cumbersome.…		1) Awareness of microplans: Most health workers (N=40) were aware of microplans and their role in improving service delivery. 2) Health information systems: Most facilities had a system to track immunization data, aiding planning and monitoring. 3) Training availability: Some health workers, especially those in leadership roles, had received training in microplanning. 4) Existing data sources: He…	1) Limited participation in microplanning: Many health workers, especially in HC II and HC III facilities (N=15), had never participated in the microplanning process and lacked implementation knowledge. 2) Training gaps: Training on microplanning was inconsistent, sometimes brief (as short as two hours), and lacked standardized content. 3) Catchment area uncertainty: Some health workers (N=12) we…
Cross-cutting lessons from the Decision-Maker Led Implementation Research initiative	Multiple LMICs	Mancuso et al.	Expanded Programme on Immunization	Decision-maker led implementation research	1. Service selivery: a) Expanded Programme on Immunization (10 projects, 90.9%) as the main intervention. b) Targeted both demand- and supply-side challenges to immunization. Use of participatory action research and tailored communication strategies to improve service reach. 2. Health workforce: a) Community engagement through social actors to address vaccine hesitancy and uptake. b) Use of local…	Research teams from 11 out of 14 projects took part in this study, resulting in a 78.6% response rate. Most projects were based in African countries and focused on local or regional levels. The study identified seven factors that helped the research process and five challenges that hindered it. Key factors that supported success included the research being relevant, widely accepted, and well-inte…		1) Existing relationships & experience: a) Prior collaboration between researchers and decision-makers (10 projects, 90.9%). b) Familiarity with study settings facilitated smoother implementation. 2) Decision-maker involvement: a) Problems identified by decision-makers ensured relevance to national health priorities (5 projects, 45.5%). b) Alignment with government strategies improved feasibility…	1) Limited decision-maker engagement: a) Competing priorities made it difficult for decision-makers to stay involved throughout the project. b) Scheduling conflicts limited participation in research activities. 2) Lack of national & international partner involvement: a) Minimal engagement of WHO, UNICEF, and national-level decision-makers restricted potential scale-up. 3) Challenges in qualitativ…
Decision-maker led implementation research on immunization: Learning from low- and middle-income countries	Multiple LMICs	Shroff et al.	Expanded Programme on Immunization	Policy-driven immunization implementation	Health policy, Decision-making
Evaluation of the feasibility and sustainability of the joint human and animal vaccination and its integration to the public health system in the Danamadji health district, Chad	Chad	Abakar et al.	Expanded Programme on Immunization	One Health joint vaccination initiative	1) Service delivery: a) Joint vaccination for humans and animals in central locations improved accessibility. b) Additional health services provided beyond vaccination (e.g., malaria prevention, prenatal consultations, deworming). c) Social mobilization teams from nomadic communities were engaged to improve outreach. 2) Health workforce: a) Availability of trained vaccinators, community health wo…	The immunization campaign teams regularly evaluated the effectiveness of this approach through meetings that included pastoralist communities. Having authorities present in these meetings and workshops was motivating for the communities, as it signaled recognition they often felt was lacking. Strong coordination between public health and veterinary services, both centrally and locally, played a c…	In terms of financial sustainability, the additional budget required was 27%, slightly decreasing to 26% after five years, making up about one-third of the district health office's total budget. Since most costs for each campaign round were recurring, the potential for efficiency gains through scaling over time was limited.	1) Community engagement & acceptance: Nomadic populations highly valued JHAVP due to the additional services provided. 2) High-level political support: Government authorities' presence and advocacy improved program legitimacy and motivation. 3) Intersectoral collaboration: Coordination between health and veterinary services facilitated effective implementation. 4) Financial support from donors: E…	1) Lack of legal framework: The program lacked formal institutional backing, affecting sustainability. 2) Insufficient government funding: Heavy reliance on donor contributions limited long-term stability. 3) Infrastructure gaps: No permanent vaccination centers or facilities for consistent service delivery. 4) Security threats & natural disasters: Risks such as conflicts and environmental challe…
Potential barriers to and facilitators of civil society organization engagement in increasing immunization coverage in Odukpani Local Government Area of Cross River State, Nigeria	Nigeria	Etokidem et al.	Expanded Programme on Immunization	Civil society engagement in immunization	1) Service delivery: a) Use of alternative immunization points (schools, churches) to improve access. b) CSOs navigating hard-to-reach areas using motorcycles and boats to support vaccinators. 2) Health workforce: a) CSOs assisting with community mobilization and vaccine awareness campaigns. 3) Health information systems: a) Immunization information dissemination through traditional town criers, …	Civil Society Organizations (CSOs) face challenges in promoting immunization due to several factors, including a preference for male children, which leads some families to shield boys from vaccination. Other barriers include patriarchal norms, safety concerns, religious beliefs, vaccine misinformation, doubts about vaccine effectiveness, limited access to remote areas, low health literacy, and su…		1) Community support & advocacy: a) Presence of vaccine advocates promoting immunization benefits. b) Community trust in CSOs improving immunization acceptance. 2) Effective communication & awareness: a) Traditional information-sharing mechanisms (town criers, school announcements). b) Religious leaders in some areas encouraging vaccination. 3) Accessibility improvements: a) Immunization services…	1) Geographic & logistical challenges: a) difficult terrain, poor road networks, lack of transport (boats, motorcycles). b) Communal clashes limiting access to vaccination sites. 2) Cultural & social beliefs: a) Preference for traditional medicine over vaccines. b) Myths and misconceptions about immunization causing paralysis or death. c) Shielding of firstborn children from vaccines. d) Male chi…
Social media, vaccine hesitancy and trust deficit in immunization programs	India	Nair et al.	Expanded Programme on Immunization	Vaccine hesitancy & trust deficit	1) Service delivery: a) Vaccination programs are actively conducted by healthcare workers. b) Outreach efforts by ASHA workers and public health nurses to educate caregivers. 2) Health workforce: a) Field-level health workers engage with caregivers to promote vaccination. b) Training initiatives exist, though insufficient, to address vaccine hesitancy. 3) Health information systems: a) Some aware…	The lack of trust between parents or caregivers and healthcare providers comes from several factors. These include providers having limited technical knowledge, prevailing patriarchal norms, and skepticism about vaccines from naturopaths and homeopaths. Anti-vaccine groups further shape caregivers' views through social media. However, religion does not seem to be a major factor in vaccine resista…		1) Community support & religious leaders: a) Many caregivers trust religious leaders who encourage vaccination. b) Some religious figures actively support and promote vaccines. 2) Government health initiatives: a) Immunization programs continue despite challenges. b) Public health workers attempt to engage with caregivers and provide vaccine education. 3) Positive media influence: a) Newspapers a…	1) Misinformation & social media influence: a) Widespread anti-vaccine messages on WhatsApp, Facebook, and YouTube create fear. b) Myths about vaccine side effects (autism, infertility, depopulation agendas) reduce trust. 2) Sociocultural factors: a) Patriarchy: Fathers, often influenced by social media abroad, make vaccination decisions, limiting mothers' influence. a) Religious beliefs: Some Mu…
The influence of linkages, feedback mechanisms, and caregiver mobility on immunization follow-up visits	Ethiopia	Zewde et al.	Expanded Programme on Immunization	Immunization follow-up visits	1) Service delivery: a) Health facilities established linkages for vaccine referrals across hospitals and health centers. b) Urban Health Extension Workers (UHEWs) facilitated community-level identification and transfer of children who missed vaccinations. c) Some vaccinators used informal communication methods (e.g., phone calls) to coordinate vaccine availability with other facilities. 2) Healt…	Health facilities were connected in various ways, including links between hospitals and health centers, between different hospitals, and between health centers both within and outside the sub-city. Through these connections, most vaccinators redirected caregivers without providing multi-dose vial (MDV) vaccines, particularly BCG and measles-containing vaccines (MCV), to reduce vaccine wastage. Wh…		1) Proximity and accessibility: Health facilities formed linkages with nearby and accessible facilities to ease caregiver mobility. 2) Informal coordination efforts: Some vaccinators called nearby health centers to check vaccine availability, improving communication. 3) Community-based support: UHEWs played an active role in identifying and transferring children who missed vaccinations. 4) Flexib…	1) Service delivery barriers: a) BCG vaccine delays: Due to the Multi-Dose Vial Policy (MDVP), BCG vaccines were only administered when enough children were available, leading to delays. b) Blind transfers: Many caregivers were transferred without clear information on vaccine availability at receiving facilities. 2) Health workforce barriers: a) Lack of standardized transfer procedures: Vaccinato…
Unveiling and addressing implementation barriers to routine immunization in the peri-urban slums of Karachi	Pakistan	Yazdani et al.	Expanded Programme on Immunization	Routine immunization barriers	1) Health workforce: Staff training in counseling to address vaccine hesitancy. 2) Health information systems: Implementation of a digital system linking birth registration with vaccine tracking. 3) Financing: Reallocation of funds for salaries, outreach programs, incentives, and infrastructure development. 4) Service delivery: Use of digital tools for setting immunization targets and sending dos…	Barriers to vaccination on the demand side included household challenges, lack of awareness, misconceptions and fears about vaccines, and social or religious restrictions. On the supply side, issues included staff underperformance, poor fund management, inaccurate immunization records, and disruptions caused by polio campaigns. To address these challenges, the policy framework recommends: (1) bet…	The survey found that 49% of children were fully vaccinated, 43% had only some of their vaccines, and 8% were not vaccinated at all.	1) Availability of digital health tools to improve tracking and reporting. 2) Government support for reallocation of immunization funds. 3) Structured training programs for health workers to improve counseling skills. 4) Integration of birth registration with vaccine tracking systems. 5) Strengthened coordination between immunization and other health programs.	1) Demand-side barriers: a) Household challenges affecting vaccine accessibility. b) Lack of awareness and misconceptions about vaccines. c) Social and religious restrictions impacting vaccine acceptance. 2) Supply-side barriers: a) Underperformance of healthcare staff. b) Poor fund management affecting immunization services. c) Inaccurate immunization records leading to tracking inefficiencies. …
Using health data for decision-making at each level of the health system to achieve universal health coverage	Ethiopia	Tilahun et al.	Expanded Programme on Immunization	Health data for decision-making	1) Health information systems: a) Performance Monitoring Teams (PMTs) established at all health facilities at Woreda and zonal levels. b) Data verification mechanisms exist for immunization programs through PMTs. c) Supervisors use integrated checklists that include data quality components. d) Some organizations include data quality as a criterion in performance evaluations. 2) Service delivery: …	Routine data was rarely used for decision-making in health facilities. Although all health facilities and offices had performance monitoring teams, these teams were often inactive. The main challenges to data use included a lack of awareness, insufficient incentives, irregular supervision, limited community involvement in verifying health reports, and inadequate technical skills among health prof…		1) Recognition of the importance of data use: Decision-makers acknowledge the need for better data utilization to enhance health outcomes. 2) Availability of PMTs: Structures are in place to monitor and verify data. 3) Integrated supervision checklists: Some supervisors consider data quality in their assessments. 4) Transparent data sharing: Reports are shared with organizations supporting the im…	1) Health information systems: a) Poor data quality due to inaccuracies, incomplete records, and false reporting (e.g., inflated vaccination coverage). b) Low data use culture across all levels, especially at the district level. c) High staff turnover affects the continuity of data management and reporting. d) Weak documentation practices and lack of historical data access. 2) Service delivery: a…
Using participatory action research to improve immunization utilization in areas with pockets of unimmunized children in Nigeria	Nigeria	Akwataghibe et al.	Expanded Programme on Immunization	Participatory action research in immunization	1) Service delivery: a) Increased utilization of fixed government health facilities for immunization (from 54.2% to 83.2%). b) Expansion of routine immunization services, leading to higher immunization completeness (90.9% at endline vs. 60.7% at baseline). c) Reduction in mobile/outreach immunization services (from 34.8% to 10.6%) as facility-based services improved. Strengthened community engage…	Collaboration among the three key stakeholder groups helped develop and implement solutions to improve access to and use of immunization services. Additionally, the initiative had positive spillover effects on maternal health services, further encouraging caregivers to use immunization services. The active participation of local government officials led to the spontaneous expansion of these effor…	By the end of the intervention, the percentage of children over nine months old who were fully immunized significantly increased from 60.7% to 90.9% (p < .05). More caregivers also sought routine immunization at fixed government health facilities, rising from 54.2% at baseline to 83.2% at endline (p < .05). Caregivers attributed this improvement to stronger community mobilization efforts and bett…	1) Community engagement & mobilization: Increased awareness and participation of local leaders, young women, and men in promoting immunization. 2) Health system strengthening: Deployment of more health workers and facility improvements encouraged caregivers to seek immunization services. 3) Improved health worker-community relationships: More responsive and accommodating health workers led to bet…	1)Vaccine accessibility costs: Caregivers still had to contribute to transportation costs for vaccines (100 naira). 2)Perceived AEFI concerns: Fear of side effects remained a deterrent for some caregivers despite intensified awareness campaigns. 3) Facility-specific challenges:Ilara: Lack of a permanent water source at the health facility remained an unresolved issue. Ipara: Demand for more profe…
An embedded implementation research initiative to tackle service delivery bottlenecks in the expanded programme on immunisation in Pakistan	Pakistan	Shahabuddin et al.	Expanded Programme on Immunization	Immunization service delivery	1) Leadership & governance: a) The Pakistan Ministry of National Health Services, Regulation, and Coordination (MoNHSRC) led the initiative, ensuring stakeholder engagement and collaboration. b) EPI implementers were assigned as principal investigators, increasing ownership and alignment with program priorities. c) Joint identification of research priorities by EPI managers and researchers ensure…	The Embedded IR Initiative in Pakistan followed a structured process. It began with a desk review to gather information on key challenges in implementing the Expanded Program on Immunization (EPI) and concluded with a workshop where research teams presented their findings to policymakers and program implementers. Several factors contributed to the timely and successful completion of the studies. …		1) Government leadership & support: a) Strong backing from MoNHSRC facilitated research execution and collaboration. b) EPI implementers appreciated the opportunity to shape research priorities based on program needs. 2) Collaboration between researchers and implementers: a) Designating EPI managers as principal investigators improved research relevance and local engagement. b) Inclusion of local…	1) Limited research dissemination & utilization: a) No dedicated focal person to ensure uptake of research findings into policy and practice. b) Insufficient research communication skills among some teams hindered effective presentation of findings. c) Lack of sub-national dissemination efforts limited impact at the provincial and district levels. 2) Coordination & role clarity issues: a) Unclear…
Covering the last mile for vaccination: Feasibility and acceptability of traditional birth attendant-based referral system in hard-to-reach areas in rural Pakistan	Pakistan	Sahito et al.	Expanded Programme on Immunization	Vaccination outreach	1) Service delivery: a) Training of 12 LHWs and 23 TBAs to improve vaccination awareness and coverage. b) Establishment of vaccination camps organized by TBAs in coordination with vaccinators. 2) Health workforce: a) TBAs and LHWs trained to counsel parents and refer children for immunization. b) TBAs played a crucial role in community mobilization, given their cultural access and trust. 3) Healt…	The initiative was well received by TBAs, LHWs, vaccinators, and their supervisors, who found it to be a practical and effective approach.	After training, the vaccine knowledge of Traditional Birth Attendants (TBAs) and Lady Health Workers (LHWs) improved significantly, with their test scores rising from 10.5 to 15.4. BCG vaccine coverage increased by 74.1% in the TBA group, while Penta-3 vaccination completion grew by 147% from the baseline after the intervention.	1) Effective training & knowledge improvement: a) TBAs’ vaccine knowledge increased by 250%, making them more effective in mobilization. b) LHWs also showed significant improvements in vaccine-related knowledge. 2) Strong community engagement: a) Parents became more aware and proactive in seeking vaccinations after TBAs' involvement. b) TBAs were trusted members of the community, helping overcome…	1) Operational & logistical challenges: a) Electricity outages and vaccine shortages affected immunization delivery. b) Vaccinators faced increased workloads due to staff shortages from retirements. 2) Impact of polio campaigns: a) Frequent polio vaccination rounds led to community fatigue, reducing responsiveness to other vaccinations. b) Parents expected all vaccinations at their doorsteps, aff…
Developing a three-dimensional narrative to counter polio vaccine refusal in Charsadda	Pakistan	Khan SA, et al.	Expanded Programme on Immunization	Vaccine hesitancy	1) Service delivery: a) Polio vaccination campaigns were conducted in targeted communities. b) Outreach efforts included vaccinators visiting homes and community spaces (Hujras). 2) Health workforce: a) Religious leaders and community influencers were identified as key actors in vaccine acceptance efforts. b) Frontline health workers provided counseling and information to hesitant families. 3) He…	Fear of American and Jewish conspiracies was the main reason for vaccine refusals. Militant groups, like Tehreek-i-Taliban Pakistan, exploited these fears through social media, further fueling distrust. The Pashtun ethnic group, often feeling targeted by conspiracies, was particularly suspicious of the large-scale funding and mobilization behind the polio campaign. Some respondents even believed …		1) Role of religious leaders: Engaging local imams in vaccine messaging increased acceptance among followers. 2) Use of community gatherings (Hujras): Traditional male spaces were identified as effective platforms for educating and influencing vaccine decisions. 3) Trust in local health workers: Some community members responded positively to frontline workers providing vaccine information. 4) Wil…	1) Misinformation & conspiracy theories: a) Widespread beliefs that vaccines are a Jewish or Western conspiracy. b) Misinformation on social media fueled distrust in global health institutions. 2) Ethnic & cultural resistance: a) Pashtun communities felt targeted, viewing mass vaccination efforts as an attack on their identity. b) Cultural fears that vaccines increase female births or promote imm…
Realizing the potential of embedded implementation research: Lessons from Pakistan	Pakistan	Rasanathan K, Tran N, Johnson HL, et al.	Expanded Programme on Immunization	Implementation Research	Health governance
Social mobilization campaign to tackle immunization hesitancy in Sargodha and Khushab districts of Pakistan	Pakistan	Malik et al.	Expanded Programme on Immunization	Community engagement	1) Service delivery: a) Door-to-door visits by community health workers (CHWs) were widely implemented and rated highly effective in increasing vaccine uptake. b) Community meetings and group sessions were conducted to engage and educate local populations about immunization. c) Mosque announcements were utilized to spread awareness about vaccination schedules. d) Health sessions were conducted by…	Advocacy meetings with local influencers, community group sessions, door-to-door visits by health workers, and mosque announcements are the most effective ways to mobilize communities for vaccination. Community Health Workers (CHWs), who understand local culture, are generally trusted, but their effectiveness improves when concerns about vaccines are properly addressed. However, in some cases, ne…		1) Community trust in local health workers: a) CHWs, LHWs, and LHSs were trusted because they were from the same communities and spoke the same language. b) 61.3% of respondents felt more comfortable with CHWs because of shared cultural backgrounds. 2) Effective social mobilization strategies: a) Door-to-door visits (88.9% approval by vaccinators) and mosque announcements (100% approval) were hig…	1) Misinformation & vaccine hesitancy: a) Fear and misinformation, including beliefs that vaccines cause infertility or reduce male births, persisted. b) Community members distrusted the government’s prioritization of polio vaccination over basic necessities like food and jobs. 2) Trust issues with certain health workers: a) 16% of respondents expressed poor trust in CHWs due to negative attitude…
Synergized immunization programming: Pakistan’s road to polio eradication	Pakistan	Haq and Rana	Zero-dose	Polio eradication through synergised immunization	1) Service delivery: a) Polio and routine immunization campaigns resumed in August 2020 after COVID-19 disruptions. b) Polio surveillance system was used as the backbone for COVID-19 response, while EPI managed vaccine supply. c) Vaccination programs targeted high-risk areas where polio cases were concentrated. 2) Health workforce: a) Polio and EPI workers operated in parallel, identifying zero-d…			1) Strong surveillance and response mechanisms: a) Polio surveillance data was instrumental in tracking COVID-19 cases. b) Rapid response efforts helped reduce WPV1 and cVDPV2 cases from 2020 to 2021. 2) Recognition of the need for synergy: a) NEAP, EPI, and global strategies acknowledge the importance of integrating polio and routine immunization. b) Polio workers identify zero-dose children, pr…	1) Data sharing and coordination issues: a) Polio workers track zero-dose children, but EPI does not fully integrate this data into routine immunization. b) EPI and PEI do not share coverage data, leading to inconsistencies in tracking vaccination progress. 2) Missed birth doses: a) 66% of babies are born in health facilities, yet many leave without receiving the polio birth dose. b) 34% of birth…
The synergy between Expanded Program on Immunization and Polio Eradication Initiative in Pakistan: a policy and program exploration	Pakistan	Haq et al.	Zero-dose	Polio eradication through synergised immunization		The concept of "synergy" is interpreted differently by various stakeholders, leading to inconsistencies in how collaboration is implemented. While some forms of coordination, such as the sharing of surveillance data by the Polio Eradication Initiative (PEI), are already in place, other potential synergies—like integrating human resources and enhancing community engagement—have yet to be fully dev…		1) Political & institutional commitment: a) Support from the Ministry of NHSRC and the leadership of PEI & EPI ensures high-level backing for synergy efforts. b) The Prime Minister’s Task Force prioritizes RI, recognizing its importance for polio eradication. 2) Existing infrastructure & workforce: a) PEI’s well-established network of trained personnel, data tracking, and community engagement can…	1) Structural & programmatic inequalities: a) Unequal resource allocation: PEI receives more political backing, funding, and resources than EPI, creating an imbalance in program effectiveness. b) Different target groups: PEI and EPI focus on different age groups and service delivery approaches, making full integration challenging. c) Limited integration of RI into polio campaigns: Polio workers f…
System within systems: challenges and opportunities for the Expanded Programme on Immunisation in Pakistan	Pakistan	Haq et al.	Expanded Programme on Immunization		1) Service delivery: a) Immunization provided through both fixed centers and outreach services. b) Use of Lady Health Workers (LHWs) to mobilize communities for vaccination. c) Micro-census efforts for polio tracking in 11 high-priority districts, with potential expansion for routine immunization. d) Integration of polio and EPI services in certain districts for improved vaccine coverage. e) Coll…	The EPI faces multiple challenges in providing routine immunization to children, including uncertainty about whether to use fixed centers or mobile teams, shortage of trained staff, and inaccurate population data. Other obstacles include logistical issues, lack of dedicated funding, global focus on polio over other vaccines, low priority for prevention in health policies, security risks for commu…		1) Community engagement and support: a) Use of Lady Health Workers (LHWs) and community vaccinators to mobilize families. b) Mass media and local campaigns help raise awareness and counter misinformation. c) Involvement of security forces in conflict zones has improved vaccination access. d) Engagement with private healthcare providers could help increase immunization referrals. 2) Policy and gov…	1) Service delivery challenges: a) Unclear strategy on fixed vs. outreach vaccination—leading to public expectations for door-to-door service. b) Limited immunization access for marginalized, nomadic, and hard-to-reach populations. c) Inadequate planning for urban slums and peri-urban populations. d) Vaccine stock-outs due to poor forecasting and logistics. 2) Health workforce issues: a) Shortage…
Understanding the accountability issues of the immunization workforce for the Expanded Program on Immunization (EPI) in Balochistan	Pakistan	Naveed et al.	Zero-dose	EPI workforce accountability	1) Service delivery: a) vaccination programs operate through static centers and outreach activities, but staff shortages limit effectiveness. b) Some areas have E-Vaccs (digital monitoring system) to track vaccinator performance and absenteeism. 2) Health workforce: a) Vaccinators receive initial orientation training, but it is inconsistent across districts. b) Some districts have a supervisory p…	The main barriers to HR accountability included the absence of a written HR policy, a lack of clear job descriptions, and no proper service structure for promotions and benefits. Additionally, insufficient funding for HR development further weakened the system. Key demotivating factors for vaccinators included staff shortages, delayed salary payments due to budget constraints, and a lack of recog…		1) Availability of E-Vaccs system: a) Helps track vaccinator performance and identify absenteeism. b) Resulted in disciplinary actions, such as 25 vaccinators receiving show-cause notices. 2) Initial orientation training:Some vaccinators receive basic training upon hiring, including practical training with senior vaccinators. 3) Supervisory structures in place:District Health Officers (DHOs), dis…	1) HR policy and structural gaps: a) No formal HR policy exists for EPI, leading to unclear job descriptions and lack of accountability. b) Vaccinators lack a defined service structure, with no promotion system beyond their initial hiring scale. 2) Shortage of vaccinators & female staff: a) Insufficient vaccinators (943 available vs. 1,685 required), leading to overburdened staff. b) Lack of fema…
Visibility and Analytics Network (VAN) approach to improve immunization supply chain and management performance system in Pakistan	Pakistan	Altaf et al.	Expanded Programme on Immunization	Immunization supply chain management	1) Service delivery: a) Vaccine Analytics Network (VAN) approach was introduced in Ghotki (intervention district) to improve supply chain management and immunization coverage. b) MIS-based decision-making was implemented in 83.3% of facilities in Ghotki, but not in Sukkur (non-intervention district). c) Stock registers and issue receipt vouchers were maintained in 90-100% of service delivery poin…	Interviews revealed that the Vaccine Analytics Network (VAN) approach introduced data-driven monitoring in Pakistan for the first time. It also helped district managers make timely decisions to improve vaccine supply management.	We assessed 52 EPI facilities in Sindh province. In the intervention district, 83.3% of managers used MIS data to make vaccine supply decisions, while in the non-intervention district, no MIS data was available. In the intervention district: 90% of stores kept stock records, compared to 40% in the non-intervention district. 100% of supplies matched requisitions, while in the non-intervention dist…	1) Data-driven decision-making: a) MIS-enabled stock tracking and requisition matching improved supply chain efficiency in the intervention district. b) Use of VAN helped reduce vaccine wastage rates and ensured adequate stock availability. 2) Improved supply chain visibility: a) EPI managers in Ghotki reported better stock control and reduced discrepancies in vaccine distribution. b) 100% of Gho…	1) Data quality & reporting issues: a) Stock registers in Sukkur were outdated and did not match vLMIS entries. b) No record of dry stock (syringes, safety boxes) was maintained in non-intervention districts. 2) Resource constraints: a) Limited project duration prevented full implementation of VAN benefits. b) Shortage of trained personnel and resources impacted vaccine supply chain efficiency. 3…
Addressing community barriers to immunization in Rajanpur district, Pakistan: an implementation research	Pakistan	Qayyum et al.	Expanded Programme on Immunization	Community engagement	1) Service delivery: a) Vaccination services provided through routine immunization (RI) in health centers and outreach activities. b) Announcements via loudspeakers and community visits by vaccinators to inform residents of immunization services. c) Engagement of tribal chiefs and influential community leaders to mobilize communities for vaccination. d) Vaccinators rely on Lady Health Workers (LH…	The acceptance of routine immunization varies in poor rural, Kacha, and tribal areas, ranging from complete refusal to partial uptake. Several issues within the health system affect community demand for immunization, including the lack of female staff, skill gaps among field workers, inadequate transportation and funding for outreach, and limited community involvement in planning immunization ser…		1) Community engagement & leadership support: a) Tribal chiefs and community leaders assist in gathering people for vaccinations. b) Influential religious figures are used in some areas to promote immunization. 2) Existing infrastructure & logistical support: a) Provision of motorbikes and fuel for vaccinators to improve mobility. b) Use of LHWs for newborn registration and first-dose vaccination…	1) Service delivery barriers: a) Lack of health facilities in Kacha and tribal areas, requiring people to travel up to 100 km for healthcare. b) Absence of female vaccinators, preventing effective outreach to mothers and newborns in conservative areas. c) Limited transportation and fuel, restricting vaccinators’ ability to reach remote communities. d) No system for home-based medical support, lea…
Addressing EPI vaccination demand through mHealth in Quetta City, Balochistan: A feasibility study	Pakistan	Khan et al. (Unicef report)	Expanded Programme on Immunization	Use of technology and AI/ mHealth to increase demand	1) Service delivery: a) AI-based SMS and Interactive Voice Response (IVR) technology was introduced to improve immunization demand and coverage. b) Automated reminders helped ensure children received their vaccinations on time, reducing dropouts and delays. c) Outreach efforts targeted fathers by sending vaccine-related information to their mobile phones, improving household decision-making. 2) H…			1) High acceptability: a) AI-based interventions were well received by parents, particularly in low-literacy communities. b) SMS and IVR reminders were seen as an effective tool for raising awareness and improving vaccine adherence. 2) Increased engagement of fathers: a) Since most mobile phones are owned by men, targeted messaging helped engage fathers in immunization decisions, improving househ…	1) Limited access to health facilities: a) Many communities in Balochistan face long travel distances, high transport costs, and long wait times at health centers. b) Lack of outreach to remote and underserved populations limits immunization access. 2) Low demand and vaccine hesitancy: a) Myths, misconceptions, and illiteracy contribute to vaccine refusal in many areas. b) Mothers, who are the pr…
E-Vaccs: Assessment of barriers and enablers using the Consolidated Framework for Implementation Research in Punjab	Pakistan	Ahmed et al. (Unicef report)	Expanded Programme on Immunization	Tachnology for performance management of tracking coverage	1) Health information systems: a) Introduction of E-Vaccs to improve performance monitoring of vaccinators. b) GPS-based tracking to monitor vaccinator attendance and movements. c) Real-time dashboards for district managers to track immunization service delivery. d) Efforts to ensure accurate data reporting and reduce misreporting. e) Continuous updates and feature improvements in E-Vaccs. f) Dis…			1) Technological innovations: a) E-Vaccs has been widely recognized as an effective tool for tracking performance and improving immunization services. b) The system provides real-time monitoring, reducing manual errors and improving efficiency. c) The introduction of new features and updates helps keep the system relevant and useful. 2) Training and capacity building: a) Periodic training session…	1) Technical issues: a) Poor network connectivity in rural areas limits the ability to upload data in real time. b) Frequent app crashes and slow performance due to phone storage issues. c) Issues with GPS accuracy, particularly in border areas and cantonment zones. d) Problems with double data entry (manual and digital), leading to inefficiency. 2) Resource constraints: a) Insufficient budget fo…	Yes	Deployment of E-Vaccs is being replicated in other provinces, though there is still no evidence available regarding the performance of these various districts on the E-Vaccs dashboard.	E-Vaccs integrated into routine immunization programs to helps track and enhance immunization coverage. The system allows EPI officials and district officers to monitor vaccinators' activities through a dashboard, identifying areas with low coverage or absenteeism. Although the same version of E-Vaccs is used across Punjab, district performance varies. Using data insights from the system can help…
Strengthening supportive supervision: A case study of the Expanded Programme on Immunization in Sindh	Pakistan	Sana et al (Unicef report)	Expanded Programme on Immunization	Supportive supervision	1) Health workforce: a) Supportive supervision training was introduced for EPI managers in Sindh in 2015 following a new EPI policy. b) Efforts were made to improve immunization service delivery through better supervision. 2) Service delivery: a) Regular supervisory visits were identified as a strategy to improve immunization service quality. b) Redesigning checklists for supervision visits was p…			1) Updated policy and clear guidelines: a) A national training module on supportive supervision can standardize training. b) Clear policy direction can help define roles and expectations for supervisors. 2) Training and capacity building: a) Training modules on interpersonal communication skills and technical knowledge can improve supervision quality. b) Regular refresher training ensures supervi…	1) Weak implementation of supportive supervision: a) Despite efforts, the quality and impact of supervision remain suboptimal. b) Some supervisors perceive their role as policing rather than supporting service delivery. 2) Lack of clear policy direction: a) Insufficient clarity among stakeholders regarding the objectives and scope of supportive supervision. b) The absence of clear guidelines lead…
The Burden of Internal Conflict on Expanded Programs on Immunization in Northwest Ethiopia	Ethiopia	Asrade et al.	Expanded Programme on Immunization	Immunization in conflict settings	1) Service delivery: a) Emergency immunization services were provided in IDP camps once resources were mobilized. b) Some health facilities resumed vaccination services after security conditions improved. 2) Health workforce: a) Volunteers and community members contributed to emergency responses in IDP camps. b) Some displaced health workers returned to service after stability was restored. 3) He…	The immunization program significantly declined during and after the conflict in the study area. Reports from affected regions showed the lowest vaccination rates in December and January, coinciding with the peak of the conflict. Key reasons for this decline included security issues, displacement of health workers, destruction of health facilities, integration of displaced people into host commun…	Monthly EPI reports declined dramatically, with some districts seeing a 50% drop in reporting	1) Community support and volunteer efforts: Volunteer organizations provided emergency support, ensuring survival in IDP camps. 2) Resource mobilization: The government and partners coordinated efforts to supply vaccines and essential medicines. 3) Health system resilience: Some health facilities resumed operations, and IDP camps later provided immunization and deworming services.	1) Politics and security factors: a) Armed violence restricted access to health facilities and vaccine supplies. b) Some facilities were looted, burned, or rendered non-functional. c) Health workers were displaced, and many did not return due to safety concerns. d) Political propaganda and rumors restricted community movement and trust in services. 2) Management-related barriers: a) Poor coordina…
The Implementation of Social and Behavior Change Communication Intervention to Improve Immunization Demand	Ethiopia	Bayih et al.	Expanded Programme on Immunization	Social and behavior change communication (SBCC) for immunization	1. Service delivery: a) SBCC interventions used interpersonal communication, social mobilization, community discussions, and family modeling to promote immunization. b) Health extension workers (HEWs) conducted house-to-house visits, provided health education, and engaged in mother-to-mother sessions. c) Immunization services were integrated with other health services, such as maternal and child …	Social and behavior change communication (SBCC) strategies included interpersonal communication, community discussions, social mobilization, and family role modeling. Health Extension Workers (HEWs) were the primary source of information, while religious leaders played a key role in promoting immunization. SBCC was seen as an effective way to increase immunization demand. However, several challen…		1. Community engagement: a) Religious leaders played a key role in delivering immunization messages and encouraging participation. b) Community structures like ‘Equb’ and ‘Idir’ were leveraged to spread vaccine awareness. c) Women’s Development Army (WDA) supported immunization awareness. 2. Health workforce commitment: a) HEWs conducted house-to-house visits to educate families about immunizatio…	1. Individual-level barriers: a) Lack of awareness among mothers about the benefits of vaccination. b) Mothers were often busy with household responsibilities and had limited time for health education. 2. Community-level barriers: a) Geographic challenges, including remote locations and difficult terrain, hindered vaccine access. b) Traditional beliefs and home births delayed immunization uptake.…
Vaccine Safety Practices and Its Implementation Barriers in Northwest Ethiopia	Ethiopia	Amare et al.	Expanded Programme on Immunization	Vaccine safety practices	1. Service delivery: a) Vaccines were collected from cluster health centers on immunization session dates when storage facilities were unavailable at health posts. b) Proper labeling of vaccines and use of auto-disable (AD) syringes were maintained. c) Safe injection practices were followed by most health professionals. 2. Health workforce: a) Health workers adhered to safe disposal practices usi…	Vaccine safety practices, including storage, administration, and waste disposal, were not up to standard. Several challenges affecting these practices were identified, including issues with vaccine storage and handling, administration and delivery, waste disposal and management, communication, monitoring and evaluation, and resource availability.	Most facilities used safety boxes correctly (disposing at 75% capacity).	1. Vaccine storage and handling: a) Fridge tag monitoring was consistently done twice daily and b) Vaccines were stored correctly, with expiry dates and vaccine vial monitoring (VVM) status regularly checked. 2. Vaccine administration/delivery: a) Proper vaccine labeling and use of new auto-disposable (AD) syringes and suitable diluents were observed and b) Safe and proper injection delivery prac…	1. Vaccine storage and handling: a) Most health posts lacked functional vaccine fridges and had to collect vaccines from cluster health centers and b) Some health posts did not use foam pads, and a few lacked properly conditioned vaccine carriers. 2. Vaccine administration/delivery: a) Poor infant handling and inadequate communication of key vaccine messages (benefits, side effects, and follow-up…
Women's Independent Household Decision Making Power and Its Influence on Their Autonomy in Relation to Child Vaccinations	Ethiopia	Abebaw Addis Gelagay et al.	Expanded Programme on Immunization	Women's decision-making and child vaccinations	1) Service delivery: a) High vaccination coverage: 76.5% of children aged 12-23 months were fully vaccinated. b) Child vaccination services were widely available, and mothers had autonomy in accessing them (88.2%). c) Health extension workers (HEWs) and the Health Development Army (HDA) played key roles in mobilizing communities for vaccination. 2) Health workforce: a) HEWs actively engaged in im…	However, qualitative findings suggested that women generally had limited influence in household decisions.	The majority of women (88.2%) had the autonomy to vaccinate their children. The study also found that nearly two-thirds (61.6%) of women had decision-making power within their households. Additionally, the study revealed a strong link between a woman's household decision-making power and her autonomy to vaccinate her children (χ²=92.775, df=1, P<0.001).	1) Women’s autonomy in child vaccination: a) Despite limited decision-making power in other areas, 88.2% of women had full autonomy in deciding to vaccinate their children. b) No significant household resistance to child vaccination was reported. 2) Community support and engagement: a) HEWs and HDA members played an active role in vaccine awareness and community mobilization. b) Some men supporte…	1) Health system challenges: a) Inconsistent vaccine schedules due to cancellations or rescheduling without adequate follow-up. b) Limited resources for monitoring and evaluation of vaccination programs. 2) Cultural and social barriers: a) Male dominance in household decision-making limited women’s autonomy in areas like healthcare for themselves, major purchases, and travel, affecting overall em…
Full Immunization Coverage and Its Determinants among Children Aged 12-23 Months in Wogera District, Northwest Ethiopia	Ethiopia	Gelagay et al.	Expanded Programme on Immunization	Immunization coverage and determinants	1) Service Delivery: a) 60.3% of mothers delivered at a health facility. b) 64.9% of mothers received at least one postnatal care (PNC) visit. c) 85.8% of mothers received Tetanus Toxoid (TT) vaccine during pregnancy. d) 76.5% of children were fully immunized. e) 70.4% of mothers could reach the nearest health facility within 30 minutes.f) 88.2% of mothers reached immunization sites within 30 min…	Immunization and maternal care services were tracked, but documentation of full immunization was low (35.3% by card).	A total of 584 mothers with children aged 12-23 months participated in this study. The full immunization coverage rate was 76.5%. Factors that increased the likelihood of full vaccination included mothers over 40 years old, mothers who actively initiated vaccine uptake (a sign of women's empowerment), those who attended 1-3 antenatal care (ANC) visits or 4 or more ANC visits, home visits by healt…	1) Women empowerment: 61.1% of mothers were classified as empowered, positively influencing service utilization. 2) Antenatal Care (ANC): Mothers with at least four ANC visits were 2.73 times more likely to have fully immunized children. 3) Health Extension Worker (HEW) support: Mothers visited by HEWs postpartum were 1.76 times more likely to have fully immunized children. 4) Male involvement: F…	1) Early marriage & childbirth: 40.2% of mothers married at or before 15 years, with 2.4% having their first child by 15. 2) Limited home visits by HEWs: Only 31.8% of mothers received home visits postpartum. 3) Low documentation of immunization: Only 35.3% of fully immunized children had card-based documentation. 4) Birth order & immunization: Higher birth order (six or more children) reduced fu…
How to Optimize Health Facilities and Community Linkage in Order to Enhance Immunization Service: The Case of West Amhara Region, Ethiopia	Ethiopia	Kerebih et al.	Expanded Programme on Immunization	Health facility and community linkage for immunization	1) Service delivery: a) Community platforms such as the Women Health Development Team (WDT) and community representatives using scorecards were engaged in immunization programs. b) Some facilities had guidelines and job aids available for immunization service management. c) Health facilities and woreda health offices had formal Memorandums of Understanding (MoUs) between communities and health fa…	The study found that community platforms helped connect communities with health facilities. Respondents believed this connection was an effective strategy for delivering Expanded Program on Immunization (EPI) services. However, several barriers hindered its effectiveness, including healthcare providers' attitudes and practices, medication and supply shortages, transportation challenges, inconsist…		1 ) Community engagement and platforms: a) Presence of community platforms like the WDT and community representatives. b) Existing community scorecard system for evaluating immunization services. c) Some local leaders (kebele and religious leaders) supported immunization awareness campaigns. 2) Structured immunization services: a) HEWs had structured monthly evaluations with community platforms. …	1) Limited knowledge and awareness: a) Inadequate community knowledge about immunization services and their benefits. b) Misconceptions and fears related to side effects and vaccine safety. 2) Weak community perception and trust: a) Negative perceptions of healthcare providers, including communication issues and responsiveness. b) Lack of trust in immunization services, partly due to rumors and m…
How to Optimize Immunization Supply Management at Different Levels of the Health System in Oromia Region: An Implementation Science Research	Ethiopia	Endehabtu, et al.	Expanded Programme on Immunization	Immunization supply chain management	1. Service delivery: a) Vaccination services are integrated within the health system, with health posts and centers providing immunization. b) Health extension workers (HEWs) transport vaccines to immunization sites. 2. Health workforce: a) EPI focal personnel at district and health center levels are responsible for vaccine forecasting and requisitions. b) Health workers participate in vaccine re…	Immunization supply management was categorized into three main areas: vaccine forecasting, requesting and delivering vaccines, and stock management. Several challenges affected vaccine availability, including organizational barriers (such as lack of review processes, transportation, refrigerators, stable power supply, a dedicated forecasting team, performance evaluation reports, and electricity),…		1. Use of digital tools: mBrana is introduced at district health offices to improve vaccine stock tracking and reporting accuracy. 2. Community-based health onformation systems: Some health facilities update family data to estimate the actual number of children needing immunization, improving demand forecasting. 3. Commitment from EPI personnel: Despite the absence of vaccine forecasting teams, E…	1. Organizational barriers: a) Lack of a dedicated vaccine forecasting team, leading to inaccurate demand estimations. b) Poor coordination and teamwork among health workers for vaccine forecasting and requisition. c) Absence of structured vaccine requisition forms (VRF) in many health posts, leading to oral requests. d) No standardized accountability mechanisms for immunization supply, making st…
Immunization Data Quality and Factors Influencing Data Generation, Handling and Use in Wogera District, Northern Ethiopia	Ethiopia	Madebo, et al.	Expanded Programme on Immunization	Immunization data quality	1) Service delivery: a) Immunization services are provided at health centers and health posts. b) Routine data reporting is structured with deadlines (health posts report by the 23rd, health centers by the 24-26th). c) Some health workers attempt to maintain data accuracy by verifying tally sheets, registers, and reports. 2) Health workforce: a) Health professionals are actively delivering EPI se…	Several factors affected data quality, including supervision, availability of recording and reporting tools, training, staff motivation, attitudes towards data, challenges in remote areas, and reliance on manual documentation.	There was an issue of over-reporting in immunization data. The most accurate data was for full immunization at health centers, with 75% accuracy, followed by measles at 62.5%, BCG & Penta1 reports: 50% and Penta3 report: 25%. However, when comparing reported data to ideal figures, over-reporting was evident across all immunization categories. The extent of over-reporting was 44% for BCG (ranging …	1) Motivated health workers: a) Some professionals are self-motivated to improve data management and service quality. b) Personal efforts to learn and adapt despite lack of formal training. 2) Supportive supervision: a) Some level of supervision is done to cross-check and verify immunization data. 3) Community engagement & collaboration: a) Health workers attempt to coordinate with community lead…	1) Human resource challenges: a) Lack of training in EPI services and health information systems. b) Limited motivation and commitment among some health workers. c) High staff turnover leading to knowledge gaps. 2) Logistical and organizational challenges: a) Inconsistent supply of registers, tally sheets, and reporting tools. b) Absence of standardized data collection formats, leading to relianc…
Implementation Fidelity and Challenges of Optimal Cold Chain Management in Assossa District Health System, Benshangul-Gumuz Region, Western Ethiopia	Ethiopia	Gedlu et al.	Expanded Programme on Immunization	Cold chain management	1) Service delivery: a) Vaccine vial monitoring (VVM) was a routine practice in many facilities. b) Some health facilities displayed contingency plans for cold chain emergency management. c) Temperature records were maintained in most facilities, though some contained inaccuracies. 2) Health workforce: a) Some EPI focal points received cold chain management (CCM) training. 3) Health information s…	This study found three key factors affecting cold chain management: adherence to intervention, staff development, and resource availability and usage. Many employees were not following the best practices for cold chain management. The main challenges in maintaining proper implementation were gaps in staff training, lack of necessary equipment, and financial constraints.		1) Presence of VVM charts and contingency plans helped guide vaccine safety and management. 2) Availability of some CCM training contributed to workforce development. 3) Introduction of pilot projects for electronic vaccine supply chain management systems showed potential for improved data management. 4) Presence of solar energy in many facilities provided an alternative power source.	1) Service delivery: a) Poor adherence to vaccine safety and quality guidelines, including improper storage and arrangement of vaccines. b) Long-term vaccine storage in carriers due to logistical challenges in remote facilities. c) Fabricated or incomplete temperature records in some health facilities. 2) Health workforce: a) Lack of monitoring and support from higher officials for CCM. b) High s…
Strategies to Revitalize Immunization Service Provision in Urban Settings of Ethiopia	Ethiopia	Mekonnen et al.	Expanded Programme on Immunization	Urban immunization strategies	1) Service delivery: a) Static immunization services are widely implemented in public health facilities, with some outreach and home-to-home services during campaigns. b) Defaulter tracking mechanisms include tickler boxes, phone calls, health extension workers, and community structures. c) Some private health facilities provide immunization services, though at a limited scale. 2) Health workforc…	Our study found that routine immunization in Addis Ababa, Dire Dawa, and Mekele relied on a fixed-location approach, limiting access. Key challenges included poor tracking of missed vaccinations, low-quality services in private facilities, supply shortages, and inadequate training. To strengthen the Expanded Program on Immunization (EPI), we explored alternative strategies such as expanding servi…		1) Government commitment: a) Federal and regional health bureaus support immunization through policies and logistics for public health facilities. b) Public-private partnerships exist in some areas, allowing vaccine distribution to select private facilities. 2) Health workforce engagement: a) Health extension workers and community structures assist in defaulter tracking and mobilization efforts. …	1) Service delivery barriers: a) Static immunization services do not adequately reach marginalized urban populations, such as slum residents and those in remote urban areas. b) Limited outreach services reduce accessibility for working parents who cannot attend weekday sessions. c) Overcrowding at public health facilities results in long waiting times and service dissatisfaction. 2) Health workfo…
Assessment of barriers to the implementation of community-based data verification and immunization data discrepancies between health facilities and the community in Tach Gayint district, Northwest Ethiopia	Ethiopia	Kefiyalew B, Mamo W, Chanyalew MA, et al.	Expanded Programme on Immunization	Immunization data verification	1) Service Delivery: a) Some health facilities conducted community-based data verification (CBDV), though inconsistently. b) Verification methods included: (Checking for BCG scars on vaccinated children; Cross-referencing facility data with infant immunization cards; Reviewing immunization history from mothers; Using a checklist for integrated supportive supervision. c) CBDV was not conducted ind…	Only a few health facilities have adopted CBDV as a routine practice. Challenges like low priority, insufficient staff training, and conflicting job responsibilities hinder its effective implementation.	a) The biggest gap in immunization data between communities and health facilities was seen with the measles-one vaccine (35.4%), while the smallest discrepancy was for the DPT/Pentavalent-1 vaccine (25.6%). b) 100% of children (285) were recorded as receiving the DPT/Pentavalent-1 vaccine. c) Only 28.7% (82 children) were recorded as receiving the measles-1 vaccine.	1) Existing immunization infrastructure: a) Some facilities had structured lists of vaccinated children used for verification. b) Health Extension Workers (HEWs) were involved in tracking immunization status. 2) Community awareness: a) Caregivers and mothers were aware of immunization schedules and could report their child’s vaccination status. 3) Integrated supervision mechanisms: a) CBDV was in…	1) Lack of prioritization: a) CBDV was not a focus area for most health facilities, as priority was given to increasing vaccination coverage and tracing defaulters. b) Some staff believed CBDV required minimal resources but lacked institutional commitment. 2) Limited capacity building: a) Health workers had no training on CBDV and lacked technical guidance. b) There was minimal support from distr…
Assessment of immunization data management practices, facilitators, and barriers to immunization data quality in the health facilities of Tach Gayint district, Northwest Ethiopia	Ethiopia	Kefiyalew et al.	Expanded Programme on Immunization	Immunization data quality and management	1) Health information system (HIS): a) Standardized immunization registers were available in 57.4% (8/14) of health facilities. b) Performance Monitoring Teams (PMT) were functional in 72.2% (13/18) of health facilities. c) 44.4% (8/18) of health facilities conducted Lot Quality Assurance System (LQAS) for data verification. d) 83.33% (15/18) of facilities used data visual displays like graphs an…	Health facilities often lacked proper tools for recording data in the Health Management Information System. While most facilities (83.3%) displayed immunization data, sharing this information locally was limited. Key informants stated they were responsible for leading regular Performance Monitoring Team (PMT) reviews and Lots Quality Assurance Sampling (LQAS). However, challenges affecting immuni…	While most facilities (83.3%) displayed immunization data	1) Functionality of PMT: Health centers with active PMT committees reviewed immunization data and tracked reporting quality. 2) Use of LQAS: Some facilities used LQAS to assess and improve immunization data accuracy. 3) Data Visualization: Most facilities displayed immunization data using graphs and charts for monitoring. 4) Community-Based Immunization Tracking: Some HEWs maintained local regist…	1) Health Information System (HIS) Barriers: a) Lack of data quality assurance guidelines in 88.9% (16/18) of health facilities. b) Incomplete implementation of CHIS, with only 41.7% (5/12) of health posts using it. c) Inconsistent use of standardized immunization data recording tools, with some health workers relying on locally designed formats. d) Delayed or missing data recording, especially a…
Embedding implementation research to strengthen efforts towards improving primary health care in resource-limited settings	Ethiopia	Tilahun et al.	Expanded Programme on Immunization	Primary health care strengthening	Service Delivery, Health Workforce, Health Information Systems	Although the national immunization goal is to reach 90% coverage, achieving and sustaining high vaccination rates is difficult due to various challenges on both the demand and supply sides. These challenges include community engagement, service delivery, supply chain management, and tracking immunization data.	As a result, the country's full vaccination coverage has remained stuck at 43%.
Pro-equity immunization and health systems strengthening strategies in select Gavi-supported countries	Multiple LMICs	Dadari et al	Expanded Programme on Immunization	Equity and health system strengthening	1) Service delivery: a) Expanded access to immunization services Pakistan, Afghanistan, Nigeria, Uganda: Mobile vaccination teams deployed in transit points, border areas, urban slums, and rural communities. Kenya & Uganda: Adjusted service hours (weekend & evening sessions) to increase access. CAR & Nigeria: Specialized immunization strategies for nomads, displaced persons, and remote population…	Between 2016 and 2019, 13 Gavi-supported countries implemented 258 strategies to improve vaccine access for disadvantaged groups. The majority of these strategies focused on social norms, healthcare use, and management coordination, making up over 75% of all initiatives. On average, each country implemented 17 strategies. Afghanistan, Nigeria, and Uganda reported the most pro-equity strategies.		1) Community & religious leader engagement: Increased trust and acceptance of immunization programs. 2) Use of technology: GIS mapping, WhatsApp groups, electronic health records, and real-time monitoring improved service delivery. 3) Flexible service delivery models: Weekend, evening, and mobile vaccination increased accessibility for hard-to-reach groups. 4) Performance-based incentives for hea…	1) Security challenges in conflict zones: Nigeria, Afghanistan, Pakistan faced disruptions due to insecurity & misinformation. 2) Limited health workforce: Shortage of female vaccinators in conservative regions affected vaccine uptake. 3) Technology gaps: Poor internet connectivity and limited digital literacy delayed data reporting and tracking. 4) Community resistance & misinformation: Vaccine …
Carrying out embedded implementation research in humanitarian settings: A qualitative study in Cox’s Bazar, Bangladesh	Bangladesh	Shahabuddin et al.	Embedded research in humanitarian setting	enhancing maternal care in conflict settings	1) Health service delivery: a) A steering committee, composed of government, UN agencies, and INGOs, was formed to guide embedded implementation research (IR). b) The IR approach was designed to be flexible, allowing adaptation to rapidly changing service delivery modalities and policy shifts. c) Quick-response research methods were used to address immediate knowledge gaps in maternal, newborn, c…	This study highlights several challenges faced while conducting embedded implementation research (IR) in the Rohingya refugee camps in Cox’s Bazar, which may also apply to other humanitarian settings. The camps were highly complex, with over 100 organizations providing health services to around 1 million refugees. While the Bangladesh government was involved, key programmatic and policy decisions…		1) Strong stakeholder presence: Over 100 organizations, including national and international NGOs, donor agencies, and UN bodies, were actively engaged in delivering health and humanitarian services. 2) Government and international collaboration: The Bangladesh government worked alongside UN agencies and INGOs in making policy and programmatic decisions for refugee health services. 3) Commitment …	1) Service delivery challenges: a) Lack of coordination and unclear roles among organizations providing health services. b) Absence of a long-term health service plan for the Rohingya population. c) Rapid changes in service delivery policies and methods led to inconsistencies in implementation. 2) Access and infrastructure issues: a) Camps were located in hilly areas prone to floods, landslides, …
Closing the know-do gap for child health: UNICEF’s experiences from embedding implementation research in child health and nutrition programming	Multiple LMICs	Jackson et al.	Embedding implementation research in child health and nutrition programming
Advancing Immunization Coverage and Equity: A Structured Synthesis of Pro-Equity Strategies in 61 Gavi-Supported Countries.	Multiple LMICs	Ivanova et al.	Equity and health system strengthening

## Sheet: Health System approaches
Health System Building Block (HSS)	Key Components of HSS	PHC lever categorisation	PHC health systems levers for action	Inputs	Outputs	Outcomes	Impact	Immunization Strategy	Simgle or Multiple LMICs	Country	Author	Intervention focus	Focus ares
Service delivery	Access and coverage of immunization services	Operational levers	Models of care	Policy alignment	Microplanning	Increased vaccination coverage	Health equity	Microplans were used in some facilities to improve health service delivery, particularly immunization.	Single LMIC	Uganda	Mafigiri et al.	Expanded Programme on Immunization	Immunization microplanning
Service delivery	Efficiency in service delivery	Operational levers	Monitoring and evaluation	Monitoring systems	Enhanced data systems	Improved microplanning & data systems	System resilience	Most facilities (95%) had a health information system to monitor immunization activities.	Single LMIC	Uganda	Mafigiri et al.	Expanded Programme on Immunization	Immunization microplanning
Service delivery	Community engagement and outreach	Operational levers	Monitoring and evaluation	Monitoring systems	Enhanced data systems	Improved microplanning & data systems	System resilience	Some health workers reviewed microplans monthly to track immunization completion and defaulters.	Single LMIC	Uganda	Mafigiri et al.	Expanded Programme on Immunization	Immunization microplanning
Health workforce	Training and capacity building for vaccinators	Operational levers	Primary health care workforce	Capacity building	Microplanning	Strengthened health systems	Policy influence	Some health workers had received microplanning training, primarily facility managers, EPI focal persons, adolescent health focal persons, and midwives.	Single LMIC	Uganda	Mafigiri et al.	Expanded Programme on Immunization	Immunization microplanning
Health workforce	Equitable workforce distribution	Operational levers	Primary health care workforce	Capacity building	Microplanning	Institutional learning	Policy influence	Training was conducted through workshops, one-on-one sessions, and briefings by trained colleagues.	Single LMIC	Uganda	Mafigiri et al.	Expanded Programme on Immunization	Immunization microplanning
Health workforce	Supervision and support	Operational levers	Primary health care workforce	Stakeholder engagement	Community awareness	Enhanced community engagement	Sustainable community development	Health workers recognized the role of microplans in addressing community health challenges.	Single LMIC	Uganda	Mafigiri et al.	Expanded Programme on Immunization	Immunization microplanning
Health information systems	Routine data collection and immunization tracking	Operational levers	Digital technologies for health	Digital infrastructure	Enhanced data systems	Improved microplanning & data systems	Reduced disparities	Health workers identified multiple data sources, such as outreach activities, family planning services, demographic data, and past health records, for constructing microplans.	Single LMIC	Uganda	Mafigiri et al.	Expanded Programme on Immunization	Immunization microplanning
Access to essential medicines and vaccines	Stock monitoring and forecasting	Operational levers	Digital technologies for health	Digital infrastructure	Enhanced data systems	Improved microplanning & data systems	Reduced disparities	Some facilities used maps and target population data to allocate vaccines and plan outreach activities.	Single LMIC	Uganda	Mafigiri et al.	Expanded Programme on Immunization	Immunization microplanning
Health information systems	Data utilization for performance monitoring	Operational levers	Medicines and other health products to improve health	Resources	Microplanning	Strengthened health systems	System resilience	Microplans helped in vaccine requisition and prevented stock-outs by estimating the quantity needed per location.	Single LMIC	Uganda	Mafigiri et al.	Expanded Programme on Immunization	Immunization microplanning
Access to essential medicines and vaccines	Supply chain management for vaccines	Core strategic levers	Governance and policy frameworks	Stakeholder engagement	Microplanning	Improved microplanning & data systems	Policy influence	Public and NGO facilities were more likely to have updated microplans (71% and 60%, respectively), demonstrating some level of structured planning.	Single LMIC	Uganda	Mafigiri et al.	Expanded Programme on Immunization	Immunization microplanning
Leadership and governance	Development and implementation of national immunization strategies	Operational levers	Systems for improving the quality of care	Monitoring systems	Documentation	Improved microplanning & data systems	Policy influence	Some health facilities reviewed their microplans regularly to adjust strategies for immunization outreach.	Single LMIC	Uganda	Mafigiri et al.	Expanded Programme on Immunization	Immunization microplanning
Service delivery	Access and coverage of immunization services	Core strategic levers	Governance and policy frameworks	Resources, Policy alignment	Microplanning, Documentation	Increased vaccination coverage	System resilience, Policy influence	Expanded Programme on Immunization (10 projects, 90.9%) as the main intervention.	Multiple LMIC	Chad, Ethiopia, India, Nigeria, Pakistan, and Uganda	Mancuso et al.	Expanded Programme on Immunization	Decision-maker led implementation research
Service delivery	Efficiency in service delivery	Operational levers	Models of care	Equity-focused planning, Capacity building	Healthcare access improvements, Microplanning	Strengthened health systems	Reduced disparities, Health equity	Targeted both demand- and supply-side challenges to immunization.	Multiple LMIC	Chad, Ethiopia, India, Nigeria, Pakistan, and Uganda	Mancuso et al.	Expanded Programme on Immunization	Decision-maker led implementation research
Service delivery	Community engagement and outreach	Operational levers	Primary health care-oriented research	Stakeholder engagement	Community awareness, Documentation	Increased vaccination coverage	Sustainable community development	Use of participatory action research and tailored communication strategies to improve service reach.	Multiple LMIC	Chad, Ethiopia, India, Nigeria, Pakistan, and Uganda	Mancuso et al.	Expanded Programme on Immunization	Decision-maker led implementation research
Health workforce	Training and capacity building for vaccinators	Core strategic levers	Engagement of communities and other stakeholders	Stakeholder engagement	Community awareness	Enhanced community engagement	Health equity, Sustainable community development	Community engagement through social actors to address vaccine hesitancy and uptake.	Multiple LMIC	Chad, Ethiopia, India, Nigeria, Pakistan, and Uganda	Mancuso et al.	Expanded Programme on Immunization	Decision-maker led implementation research
Health workforce	Task-shifting to community health workers (CHWs)	Core strategic levers	Engagement of communities and other stakeholders	Stakeholder engagement	Community awareness	Enhanced community engagement	Health equity, Sustainable community development	Use of local leaders and trusted figures to facilitate immunization efforts.	Multiple LMIC	Chad, Ethiopia, India, Nigeria, Pakistan, and Uganda	Mancuso et al.	Expanded Programme on Immunization	Decision-maker led implementation research
Health information systems	Routine data collection and immunization tracking	Operational levers	Monitoring and evaluation	Monitoring systems, Digital infrastructure	Enhanced data systems, Documentation	Improved microplanning & data systems	System resilience, Policy influence	Strengthening data collection and monitoring through mixed methods research.	Multiple LMIC	Chad, Ethiopia, India, Nigeria, Pakistan, and Uganda	Mancuso et al.	Expanded Programme on Immunization	Decision-maker led implementation research
Health information systems	Data utilization for performance monitoring	Operational levers	Primary health care-oriented research	Stakeholder engagement, Monitoring systems	Documentation	Institutional learning	Policy influence	Use of key informant interviews, focus group discussions, and in-depth interviews to gather insights.	Multiple LMIC	Chad, Ethiopia, India, Nigeria, Pakistan, and Uganda	Mancuso et al.	Expanded Programme on Immunization	Decision-maker led implementation research
Leadership and governance	Development and implementation of national immunization strategies	Operational levers	Primary health care-oriented research	Policy alignment, Stakeholder engagement	Documentation	Policy integration	Policy influence	Decision-maker involvement in research to align projects with national health priorities.	Multiple LMIC	Chad, Ethiopia, India, Nigeria, Pakistan, and Uganda	Mancuso et al.	Expanded Programme on Immunization	Decision-maker led implementation research
Leadership and governance	Accountability and transparency in program execution	Operational levers	Primary health care-oriented research	Policy alignment, Capacity building	Documentation, Enhanced data systems	Policy integration	Policy influence	Integration of research into ongoing decision-making and policy formulation.	Multiple LMIC	Chad, Ethiopia, India, Nigeria, Pakistan, and Uganda	Mancuso et al.	Expanded Programme on Immunization	Decision-maker led implementation research
Health financing	Government and donor funding for immunization programs	Core strategic levers	Funding and allocation of resources	Resources, Stakeholder engagement	Documentation	Sustainable financing models	Policy influence, System resilience	Leveraging funding to support immunization research and implementation efforts.	Multiple LMIC	Chad, Ethiopia, India, Nigeria, Pakistan, and Uganda	Mancuso et al.	Expanded Programme on Immunization	Decision-maker led implementation research
Service delivery	Access and coverage of immunization services	Operational levers	Models of care	Stakeholder engagement	Healthcare access improvements	Increased vaccination coverage	Health equity	Joint vaccination for humans and animals in central locations improved accessibility.	Single LMIC	Chad	Abakar et al.	Expanded Programme on Immunization	One Health joint vaccination initiative
Service delivery	Integration of care across health services	Operational levers	Models of care	Resources	Healthcare access improvements	Integration with PHC Services	Sustainable community development	Additional health services provided beyond vaccination (e.g., malaria prevention, prenatal consultations, deworming).	Single LMIC	Chad	Abakar et al.	Expanded Programme on Immunization	One Health joint vaccination initiative
Service delivery	Community engagement and outreach	Core strategic levers	Engagement of communities and other stakeholders	Stakeholder engagement	Community awareness	Enhanced community engagement	Reduced disparities	Social mobilization teams from nomadic communities were engaged to improve outreach.	Single LMIC	Chad	Abakar et al.	Expanded Programme on Immunization	One Health joint vaccination initiative
Health workforce	Training and capacity building for vaccinators	Operational levers	Primary health care workforce	Capacity building	Microplanning	Strengthened health systems	System resilience	Availability of trained vaccinators, community health workers, and veterinary officers.	Single LMIC	Chad	Abakar et al.	Expanded Programme on Immunization	One Health joint vaccination initiative
Health workforce	Equitable workforce distribution	Core strategic levers	Governance and policy frameworks	Policy alignment	Microplanning	Strengthened health systems	Health equity	Coordination between human and animal health services at central and decentralized levels.	Single LMIC	Chad	Abakar et al.	Expanded Programme on Immunization	One Health joint vaccination initiative
Health workforce	Task-shifting to community health workers (CHWs)	Operational levers	Primary health care workforce	Capacity building	Healthcare access improvements	Integration with PHC Services	Sustainable community development	Midwives and nurses included in vaccination teams to provide basic healthcare.	Single LMIC	Chad	Abakar et al.	Expanded Programme on Immunization	One Health joint vaccination initiative
Health information systems	Routine data collection and immunization tracking	Operational levers	Monitoring and evaluation	Monitoring systems	Documentation	Institutional learning	Policy influence	Regular evaluation meetings conducted to assess campaign effectiveness.	Single LMIC	Chad	Abakar et al.	Expanded Programme on Immunization	One Health joint vaccination initiative
Health information systems	Data utilization for performance monitoring	Operational levers	Monitoring and evaluation	Monitoring systems	Enhanced data systems	Improved microplanning & data systems	Policy influence	Data collection from the campaigns used for monitoring and identifying service gaps.	Single LMIC	Chad	Abakar et al.	Expanded Programme on Immunization	One Health joint vaccination initiative
Leadership and governance	Multi-sectoral collaboration with donors, NGOs, and private sector	Core strategic levers	Governance and policy frameworks	Stakeholder engagement	Microplanning	Policy integration	System resilience	Coordination between the Ministry of Public Health and Ministry of Livestock.	Single LMIC	Chad	Abakar et al.	Expanded Programme on Immunization	One Health joint vaccination initiative
Leadership and governance	Accountability and transparency in program execution	Core strategic levers	Political commitment and leadership	Stakeholder engagement	Community awareness	Enhanced community engagement	Health equity	Involvement of high-level government officials in campaign launches to build trust.	Single LMIC	Chad	Abakar et al.	Expanded Programme on Immunization	One Health joint vaccination initiative
Leadership and governance	Development and implementation of national immunization strategies	Core strategic levers	Governance and policy frameworks	Policy alignment	Documentation	Policy integration	Policy influence	Adoption of a reference framework document guiding nomadic health programs.	Single LMIC	Chad	Abakar et al.	Expanded Programme on Immunization	One Health joint vaccination initiative
Health financing	Government and donor funding for immunization programs	Core strategic levers	Funding and allocation of resources	Resources	Microplanning	Sustainable financing models	System resilience	Financial support from donors, NGOs, and UN agencies for implementation.	Single LMIC	Chad	Abakar et al.	Expanded Programme on Immunization	One Health joint vaccination initiative
Health financing	Performance-based financing and efficiency measures	Core strategic levers	Funding and allocation of resources	Resources	Microplanning	Sustainable financing models	System resilience	Shared costs between public health and veterinary services.	Single LMIC	Chad	Abakar et al.	Expanded Programme on Immunization	One Health joint vaccination initiative
Service delivery	Access and coverage of immunization services	Operational levers	Models of care	Resources; Stakeholder engagement; Policy alignment	Healthcare access improvements; Microplanning	Increased vaccination coverage	Health equity; Reduced disparities	Use of alternative immunization points (schools, churches) to improve access.	Single LMIC	Nigeria	Etokidem et al.	Expanded Programme on Immunization	Civil society engagement in immunization
Service delivery	Community engagement and outreach	Operational levers	Physical infrastructure	Resources; Stakeholder engagement; Equity-focused planning	Healthcare access improvements; Vaccination rates	Increased vaccination coverage	Health equity; Sustainable community development	CSOs navigating hard-to-reach areas using motorcycles and boats to support vaccinators.	Single LMIC	Nigeria	Etokidem et al.	Expanded Programme on Immunization	Civil society engagement in immunization
Health workforce	Training and capacity building for vaccinators	Core strategic levers	Engagement of communities and other stakeholders	Stakeholder engagement; Capacity building	Community awareness; Documentation	Enhanced community engagement	Sustainable community development; Policy influence	CSOs assisting with community mobilization and vaccine awareness campaigns.	Single LMIC	Nigeria	Etokidem et al.	Expanded Programme on Immunization	Civil society engagement in immunization
Health information systems	Routine data collection and immunization tracking	Core strategic levers	Engagement of communities and other stakeholders	Stakeholder engagement; Policy alignment	Community awareness	Enhanced community engagement	Health equity; Reduced disparities	Immunization information dissemination through traditional town criers, schools, and religious leaders.	Single LMIC	Nigeria	Etokidem et al.	Expanded Programme on Immunization	Civil society engagement in immunization
Leadership and governance	Community engagement and advocacy for vaccine acceptance	Core strategic levers	Political commitment and leadership	Stakeholder engagement; Governance and policy frameworks	Community awareness; Documentation	Enhanced community engagement	Policy influence; Sustainable community development	Traditional rulers and community elders enforcing immunization compliance through mandates and fines.	Single LMIC	Nigeria	Etokidem et al.	Expanded Programme on Immunization	Civil society engagement in immunization
Service delivery	Access and coverage of immunization services	Operational levers	Primary health care workforce	Resources	Vaccination rates – increased numbers of children vaccinated	Increased vaccination coverage	Stronger health systems	Vaccination programs are actively conducted by healthcare workers.	Single LMIC	India	Nair et al.	Expanded Programme on Immunization	Vaccine hesitancy & trust deficit
Service delivery	Community engagement and outreach	Operational levers	Primary health care workforce	Stakeholder engagement	Community awareness – increased knowledge about vaccine benefits	Enhanced community engagement	Sustainable community development	Outreach efforts by ASHA workers and public health nurses to educate caregivers.	Single LMIC	India	Nair et al.	Expanded Programme on Immunization	Vaccine hesitancy & trust deficit
Health workforce	Training and capacity building for vaccinators	Operational levers	Primary health care workforce	Resources	Community awareness – increased knowledge about vaccine benefits	Enhanced community engagement	Sustainable community development	Field-level health workers engage with caregivers to promote vaccination.	Single LMIC	India	Nair et al.	Expanded Programme on Immunization	Vaccine hesitancy & trust deficit
Health workforce	Supervision and support	Operational levers	Primary health care workforce	Capacity building	Microplanning – development and updating of strategies	Enhanced community engagement	System resilience	Training initiatives exist, though insufficient, to address vaccine hesitancy.	Single LMIC	India	Nair et al.	Expanded Programme on Immunization	Vaccine hesitancy & trust deficit
Health information systems	Routine data collection and immunization tracking	Operational levers	Systems for improving the quality of care	Stakeholder engagement	Community awareness – increased knowledge about vaccine benefits	Enhanced community engagement	Policy influence	Some awareness campaigns and informational materials are provided to counter misinformation.	Single LMIC	India	Nair et al.	Expanded Programme on Immunization	Vaccine hesitancy & trust deficit
Health information systems	Public awareness campaigns through traditional media	Operational levers	Digital technologies for health	Digital infrastructure	Community awareness – increased knowledge about vaccine benefits	Enhanced community engagement	Policy influence	Traditional media (TV, newspapers) serve as sources of positive vaccine messaging.	Single LMIC	India	Nair et al.	Expanded Programme on Immunization	Vaccine hesitancy & trust deficit
Service delivery	Integration of care across health services	Operational levers	Models of care	Stakeholder engagement; Policy alignment	Healthcare access improvements; Microplanning	Integration with PHC Services	Health equity; Reduced disparities	Health facilities established linkages for vaccine referrals across hospitals and health centers.	Single LMIC	Ethiopia	Zewde et al.	Expanded Programme on Immunization	Immunization follow-up visits
Service delivery	Community engagement and outreach	Operational levers	Primary health care workforce	Capacity building; Stakeholder engagement; Equity-focused planning	Healthcare access improvements; Community awareness	Improved microplanning & data systems	Health equity; Sustainable community development	Urban Health Extension Workers (UHEWs) facilitated community-level identification and transfer of children who missed vaccinations.	Single LMIC	Ethiopia	Zewde et al.	Expanded Programme on Immunization	Immunization follow-up visits
Service delivery	Efficiency in service delivery	Operational levers	Digital technologies for health	Digital infrastructure; Stakeholder engagement	Healthcare access improvements; Microplanning	Improved microplanning & data systems	System resilience; Reduced disparities	Some vaccinators used informal communication methods (e.g., phone calls) to coordinate vaccine availability with other facilities.	Single LMIC	Ethiopia	Zewde et al.	Expanded Programme on Immunization	Immunization follow-up visits
Health workforce	Training and capacity building for vaccinators	Operational levers	Primary health care workforce	Capacity building; Stakeholder engagement	Healthcare access improvements; Community awareness	Increased vaccination coverage	Health equity; Sustainable community development	UHEWs played a crucial role in linking caregivers with health facilities for vaccination.	Single LMIC	Ethiopia	Zewde et al.	Expanded Programme on Immunization	Immunization follow-up visits
Health workforce	Supervision and support	Operational levers	Models of care	Digital infrastructure; Stakeholder engagement	Vaccination rates; Documentation	Improved microplanning & data systems	Reduced disparities; System resilience	Some vaccinators attempted to follow up on transferred children through phone calls or direct communication with caregivers.	Single LMIC	Ethiopia	Zewde et al.	Expanded Programme on Immunization	Immunization follow-up visits
Health information systems	Routine data collection and immunization tracking	Operational levers	Monitoring and evaluation	Monitoring systems; Policy alignment	Enhanced data systems; Documentation	Improved microplanning & data systems	Policy influence; System resilience	Some health facilities maintained a record of transferred caregivers in their registration books.	Single LMIC	Ethiopia	Zewde et al.	Expanded Programme on Immunization	Immunization follow-up visits
Health information systems	Data utilization for performance monitoring	Operational levers	Primary health care workforce	Capacity building; Stakeholder engagement	Vaccination rates; Community awareness	Improved microplanning & data systems	Health equity; Sustainable community development	UHEWs tracked vaccination follow-ups through home visits.	Single LMIC	Ethiopia	Zewde et al.	Expanded Programme on Immunization	Immunization follow-up visits
Health workforce	Training and capacity building for vaccinators	Operational levers	Primary health care workforce	Capacity building	Community awareness	Enhanced community engagement	Health equity	Staff training in counseling to address vaccine hesitancy	Single LMIC	Pakistan	Yazdani et al.	Expanded Programme on Immunization	Routine immunization barriers
Health information systems	Routine data collection and immunization tracking	Operational levers	Digital technologies for health	Digital infrastructure	Enhanced data systems	Improved microplanning & data systems	System resilience	Implementation of a digital system linking birth registration with vaccine tracking	Single LMIC	Pakistan	Yazdani et al.	Expanded Programme on Immunization	Routine immunization barriers
Health financing	Budget allocation for vaccines, logistics, and salaries	Core strategic levers	Funding and allocation of resources	Resources; Policy alignment	Healthcare access improvements	Sustainable financing models	Reduced disparities	Reallocation of funds for salaries, outreach programs, incentives, and infrastructure development	Single LMIC	Pakistan	Yazdani et al.	Expanded Programme on Immunization	Routine immunization barriers
Health information systems	Data utilization for performance monitoring	Operational levers	Digital technologies for health	Digital infrastructure	Vaccination rates; Enhanced data systems	Improved microplanning & data systems	Sustainable community development	Use of digital tools for setting immunization targets and sending dose reminders	Single LMIC	Pakistan	Yazdani et al.	Expanded Programme on Immunization	Routine immunization barriers
Leadership and governance	Multi-sectoral collaboration with donors, NGOs, and private sector	Operational levers	Systems for improving the quality of care	Stakeholder engagement; Monitoring systems	Documentation; Enhanced data systems	Integration with PHC Services	Policy influence	Improved collaboration and data sharing between immunization, Lady Health Worker, and polio programs	Single LMIC	Pakistan	Yazdani et al.	Expanded Programme on Immunization	Routine immunization barriers
Health information systems	Routine data collection and immunization tracking	Operational levers	Monitoring and evaluation	Monitoring systems	Enhanced data systems	Improved microplanning & data systems	System resilience	Performance Monitoring Teams (PMTs) established at all health facilities at Woreda and zonal levels.	Single LMIC	Ethiopia	Tilahun et al.	Expanded Programme on Immunization	Health data for decision-making
Health information systems	Data utilization for performance monitoring	Operational levers	Monitoring and evaluation	Monitoring systems	Enhanced data systems	Improved microplanning & data systems	System resilience	Data verification mechanisms exist for immunization programs through PMTs.	Single LMIC	Ethiopia	Tilahun et al.	Expanded Programme on Immunization	Health data for decision-making
Health information systems	Data utilization for performance monitoring	Operational levers	Systems for improving the quality of care	Capacity building	Documentation	Improved microplanning & data systems	Policy influence	Supervisors use integrated checklists that include data quality components.	Single LMIC	Ethiopia	Tilahun et al.	Expanded Programme on Immunization	Health data for decision-making
Health information systems	Data utilization for performance monitoring	Operational levers	Systems for improving the quality of care	Capacity building	Documentation	Institutional learning	Policy influence	Some organizations include data quality as a criterion in performance evaluations.	Single LMIC	Ethiopia	Tilahun et al.	Expanded Programme on Immunization	Health data for decision-making
Service delivery	Efficiency in service delivery	Operational levers	Digital technologies for health	Digital infrastructure	Enhanced data systems	Improved microplanning & data systems	System resilience	Health facilities have a structured reporting system for data collection and sharing.	Single LMIC	Ethiopia	Tilahun et al.	Expanded Programme on Immunization	Health data for decision-making
Service delivery	Integration of care across health services	Operational levers	Monitoring and evaluation	Monitoring systems	Enhanced data systems	Improved microplanning & data systems	Sustainable community development	Health workers and facility heads are expected to use data for decision-making at local levels.	Single LMIC	Ethiopia	Tilahun et al.	Expanded Programme on Immunization	Health data for decision-making
Leadership and governance	Accountability and transparency in program execution	Operational levers	Monitoring and evaluation	Policy alignment	Documentation	Institutional learning	Policy influence	Some accountability measures, such as the balanced scorecard system, are in place for performance tracking.	Single LMIC	Ethiopia	Tilahun et al.	Expanded Programme on Immunization	Health data for decision-making
Leadership and governance	Development and implementation of national immunization strategies	Operational levers	Monitoring and evaluation	Stakeholder engagement	Documentation	Institutional learning	Sustainable community development	Reports are shared transparently with supporting organizations.	Single LMIC	Ethiopia	Tilahun et al.	Expanded Programme on Immunization	Health data for decision-making
Leadership and governance	Multi-sectoral collaboration with donors, NGOs, and private sector	Core strategic levers	Political commitment and leadership	Policy alignment	Enhanced data systems	Institutional learning	Policy influence	There is a general agreement among decision-makers that data use is important for improving quality.	Single LMIC	Ethiopia	Tilahun et al.	Expanded Programme on Immunization	Health data for decision-making
Service delivery	Access and coverage of immunization services	Operational levers	Models of care	Resources	Healthcare access improvements	Increased vaccination coverage	System resilience	Increased utilization of fixed government health facilities for immunization (from 54.2% to 83.2%)	Single LMIC	Nigeria	Akwataghibe et al.	Expanded Programme on Immunization	Participatory action research in immunization
Service delivery	Efficiency in service delivery	Operational levers	Models of care	Policy alignment	Microplanning	Increased vaccination coverage	System resilience	Reduction in mobile/outreach immunization services (from 34.8% to 10.6%) as facility-based services improved	Single LMIC	Nigeria	Akwataghibe et al.	Expanded Programme on Immunization	Participatory action research in immunization
Service delivery	Community engagement and outreach	Core strategic levers	Engagement of communities and other stakeholders	Stakeholder engagement	Community awareness	Enhanced community engagement	Sustainable community development	Strengthened community engagement through local health committees (WDC, JAC, SMC)	Single LMIC	Nigeria	Akwataghibe et al.	Expanded Programme on Immunization	Participatory action research in immunization
Service delivery	Quality and safety of healthcare	Operational levers	Primary health care workforce	Capacity building	Community awareness	Increased vaccination coverage	Sustainable community development	Home visits by health workers to track defaulters and educate caregivers on immunization and AEFI	Single LMIC	Nigeria	Akwataghibe et al.	Expanded Programme on Immunization	Participatory action research in immunization
Health workforce	Equitable workforce distribution	Operational levers	Primary health care workforce	Stakeholder engagement	Community awareness	Enhanced community engagement	Sustainable community development	Improved responsiveness of health workers to community needs, leading to better trust and engagement	Single LMIC	Nigeria	Akwataghibe et al.	Expanded Programme on Immunization	Participatory action research in immunization
Health workforce	Incentives and motivation mechanisms	Operational levers	Primary health care workforce	Capacity building	Community awareness	Enhanced community engagement	Sustainable community development	More motivated health workers actively participating in community mobilization efforts	Single LMIC	Nigeria	Akwataghibe et al.	Expanded Programme on Immunization	Participatory action research in immunization
Health workforce	Training and capacity building for vaccinators	Operational levers	Primary health care workforce	Resources	Healthcare access improvements	Strengthened health systems	System resilience	Deployment of additional health workers, midwives, and medical students to facilities	Single LMIC	Nigeria	Akwataghibe et al.	Expanded Programme on Immunization	Participatory action research in immunization
Health information systems	Routine data collection and immunization tracking	Operational levers	Digital technologies for health	Digital infrastructure	Enhanced data systems	Improved microplanning & data systems	Policy influence	Increased availability of immunization cards for assessment (from 32.6% at baseline to 52.4% at endline)	Single LMIC	Nigeria	Akwataghibe et al.	Expanded Programme on Immunization	Participatory action research in immunization
Health information systems	Data utilization for performance monitoring	Operational levers	Monitoring and evaluation	Monitoring systems	Enhanced data systems	Improved microplanning & data systems	Policy influence	Better tracking of immunization coverage through NHMIS data, showing improved immunization-seeking behavior	Single LMIC	Nigeria	Akwataghibe et al.	Expanded Programme on Immunization	Participatory action research in immunization
Access to essential medicines and vaccines	Supply chain management for vaccines	Operational levers	Medicines and other health products to improve health	Resources	Healthcare access improvements	Strengthened health systems	Health equity	Improved vaccine availability at health facilities	Single LMIC	Nigeria	Akwataghibe et al.	Expanded Programme on Immunization	Participatory action research in immunization
Access to essential medicines and vaccines	Stock monitoring and forecasting	Operational levers	Medicines and other health products to improve health	Monitoring systems	Documentation	Strengthened health systems	Policy influence	Strengthened supply chain management for routine immunization	Single LMIC	Nigeria	Akwataghibe et al.	Expanded Programme on Immunization	Participatory action research in immunization
Leadership and governance	Community engagement and advocacy for vaccine acceptance	Core strategic levers	Governance and policy frameworks	Stakeholder engagement	Microplanning	Enhanced community engagement	Sustainable community development	Strengthened role of local health committees (JAC, WDC, SMC) in immunization mobilization and health service improvements	Single LMIC	Nigeria	Akwataghibe et al.	Expanded Programme on Immunization	Participatory action research in immunization
Leadership and governance	Accountability and transparency in program execution	Core strategic levers	Governance and policy frameworks	Governance and policy frameworks	Documentation	Policy integration	Policy influence	Local government engagement in monitoring and addressing immunization gaps	Single LMIC	Nigeria	Akwataghibe et al.	Expanded Programme on Immunization	Participatory action research in immunization
Leadership and governance	Multi-sectoral collaboration with donors, NGOs, and private sector	Core strategic levers	Political commitment and leadership	Stakeholder engagement	Documentation	Policy integration	Policy influence	Pakistan Ministry of National Health Services, Regulation, and Coordination (MoNHSRC) led the initiative, ensuring stakeholder engagement and collaboration.	Single LMIC	Pakistan	Shahabuddin et al.	Expanded Programme on Immunization	Immunization service delivery
Leadership and governance	Accountability and transparency in program execution	Operational levers	Primary health care-oriented research	Policy alignment	Documentation	Institutional learning	Policy influence	EPI implementers were assigned as principal investigators, increasing ownership and alignment with program priorities.	Single LMIC	Pakistan	Shahabuddin et al.	Expanded Programme on Immunization	Immunization service delivery
Leadership and governance	Development and implementation of national immunization strategies	Operational levers	Primary health care-oriented research	Stakeholder engagement	Documentation	Institutional learning	Policy influence	Joint identification of research priorities by EPI managers and researchers ensured a focus on real implementation challenges.	Single LMIC	Pakistan	Shahabuddin et al.	Expanded Programme on Immunization	Immunization service delivery
Health workforce	Training and capacity building for vaccinators	Operational levers	Primary health care workforce	Capacity building	Microplanning	Strengthened health systems	System resilience	Continuous technical support was provided by an in-country research consultant to assist in research execution and capacity-building.	Single LMIC	Pakistan	Shahabuddin et al.	Expanded Programme on Immunization	Immunization service delivery
Leadership and governance	Accountability and transparency in program execution	Operational levers	Primary health care-oriented research	Monitoring systems	Documentation	Institutional learning	Policy influence	Research findings were disseminated through national-level workshops to policymakers and program implementers.	Single LMIC	Pakistan	Shahabuddin et al.	Expanded Programme on Immunization	Immunization service delivery
Health information systems	Data utilization for performance monitoring	Operational levers	Primary health care-oriented research	Monitoring systems	Documentation	Improved microplanning & data systems	Policy influence	Use of key informant interviews, focus group discussions, and in-depth interviews to generate insights for program improvement.	Single LMIC	Pakistan	Shahabuddin et al.	Expanded Programme on Immunization	Immunization service delivery
Health financing	Government and donor funding for immunization programs	Operational levers	Primary health care-oriented research	Funding and allocation of resources	Documentation	Sustainable financing models	Policy influence	Funds were allocated to research projects supporting immunization implementation studies.	Single LMIC	Pakistan	Shahabuddin et al.	Expanded Programme on Immunization	Immunization service delivery
Service delivery	Access and coverage of immunization services	Operational levers	Primary health care workforce	Capacity building	Community awareness	Increased vaccination coverage	Health equity	Training of 12 LHWs and 23 TBAs to improve vaccination awareness and coverage.	Single LMIC	Pakistan	Sahito et al.	Expanded Programme on Immunization	Vaccination outreach
Service delivery	Community engagement and outreach	Operational levers	Models of care	Resources	Healthcare access improvements	Increased vaccination coverage	Sustainable community development	Establishment of vaccination camps organized by TBAs in coordination with vaccinators.	Single LMIC	Pakistan	Sahito et al.	Expanded Programme on Immunization	Vaccination outreach
Health workforce	Training and capacity building for vaccinators	Operational levers	Primary health care workforce	Capacity building	Community awareness	Enhanced community engagement	Health equity	TBAs and LHWs trained to counsel parents and refer children for immunization.	Single LMIC	Pakistan	Sahito et al.	Expanded Programme on Immunization	Vaccination outreach
Health workforce	Task-shifting to community health workers (CHWs)	Core strategic levers	Engagement of communities and other stakeholders	Stakeholder engagement	Community awareness	Enhanced community engagement	Sustainable community development	TBAs played a crucial role in community mobilization, given their cultural access and trust.	Single LMIC	Pakistan	Sahito et al.	Expanded Programme on Immunization	Vaccination outreach
Health information systems	Routine data collection and immunization tracking	Operational levers	Monitoring and evaluation	Monitoring systems	Enhanced data systems	Improved microplanning & data systems	Reduced disparities	Improved data tracking and monitoring through community-based referrals.	Single LMIC	Pakistan	Sahito et al.	Expanded Programme on Immunization	Vaccination outreach
Health information systems	Data utilization for performance monitoring	Operational levers	Models of care	Resources	Vaccination rates	Increased vaccination coverage	Reduced disparities	TBAs and vaccinators worked together to ensure timely vaccine administration.	Single LMIC	Pakistan	Sahito et al.	Expanded Programme on Immunization	Vaccination outreach
Health workforce	Incentives and motivation mechanisms	Operational levers	Purchasing and payment systems	Resources	Community awareness	Enhanced community engagement	Sustainable community development	TBAs received small monetary incentives and non-monetary rewards for their services.	Single LMIC	Pakistan	Sahito et al.	Expanded Programme on Immunization	Vaccination outreach
Health workforce	Incentives and motivation mechanisms	Operational levers	Purchasing and payment systems	Resources	Vaccination rates	Increased vaccination coverage	Health equity	Some TBAs worked in polio campaigns with stipends, adding to immunization efforts.	Single LMIC	Pakistan	Sahito et al.	Expanded Programme on Immunization	Vaccination outreach
Leadership and governance	Multi-sectoral collaboration with donors, NGOs, and private sector	Core strategic levers	Engagement of communities and other stakeholders	Stakeholder engagement	Microplanning	Increased vaccination coverage	System resilience	Collaboration between TBAs, vaccinators, and EPI managers improved vaccination outcomes.	Single LMIC	Pakistan	Sahito et al.	Expanded Programme on Immunization	Vaccination outreach
Leadership and governance	Accountability and transparency in program execution	Operational levers	Systems for improving the quality of care	Monitoring systems	Microplanning	Policy integration	System resilience	Regular joint meetings facilitated coordination and problem-solving.	Single LMIC	Pakistan	Sahito et al.	Expanded Programme on Immunization	Vaccination outreach
Service delivery	Access and coverage of immunization services	Operational levers	Models of care	Resources, Policy alignment	Vaccination rates	Increased vaccination coverage	System resilience	Polio vaccination campaigns were conducted in targeted communities.	Single LMIC	Pakistan	Khan SA, et al.	Expanded Programme on Immunization	Vaccine hesitancy
Service delivery	Community engagement and outreach	Operational levers	Models of care	Resources, Stakeholder engagement	Healthcare access improvements	Increased vaccination coverage	Health equity	Outreach efforts included vaccinators visiting homes and community spaces (Hujras).	Single LMIC	Pakistan	Khan SA, et al.	Expanded Programme on Immunization	Vaccine hesitancy
Health workforce	Training and capacity building for vaccinators	Core strategic levers	Engagement of communities and other stakeholders	Stakeholder engagement	Community awareness	Enhanced community engagement	Sustainable community development	Religious leaders and community influencers were identified as key actors in vaccine acceptance efforts.	Single LMIC	Pakistan	Khan SA, et al.	Expanded Programme on Immunization	Vaccine hesitancy
Health workforce	Incentives and motivation mechanisms	Operational levers	Primary health care workforce	Capacity building	Community awareness	Enhanced community engagement	Health equity	Frontline health workers provided counseling and information to hesitant families.	Single LMIC	Pakistan	Khan SA, et al.	Expanded Programme on Immunization	Vaccine hesitancy
Health information systems	Routine data collection and immunization tracking	Core strategic levers	Engagement of communities and other stakeholders	Stakeholder engagement	Community awareness	Enhanced community engagement	Sustainable community development	Public awareness efforts were carried out through banners, posters, and local announcements.	Single LMIC	Pakistan	Khan SA, et al.	Expanded Programme on Immunization	Vaccine hesitancy
Leadership and governance	Development and implementation of national immunization strategies	Core strategic levers	Political commitment and leadership	Policy alignment	Vaccination rates	Health equity and gap reduction	Policy influence	Government imposed movement restrictions (Section-144) in some areas to enforce vaccination.	Single LMIC	Pakistan	Khan SA, et al.	Expanded Programme on Immunization	Vaccine hesitancy
Leadership and governance	Accountability and transparency in program execution	Core strategic levers	Governance and policy frameworks	Policy alignment	Vaccination rates	Health equity and gap reduction	Policy influence	Authorities involved police and local administrators to increase vaccine uptake.	Single LMIC	Pakistan	Khan SA, et al.	Expanded Programme on Immunization	Vaccine hesitancy
Service delivery	Community engagement and outreach	Operational levers	Models of care	Resources, Capacity building	Vaccination rates	Increased vaccination coverage	Health equity	Door-to-door visits by community health workers (CHWs) were widely implemented and rated highly effective in increasing vaccine uptake.	Single LMIC	Pakistan	Malik et al.	Expanded Programme on Immunization	Community engagement
Service delivery	Community engagement and outreach	Core strategic levers	Engagement of communities and other stakeholders	Stakeholder engagement	Community awareness	Enhanced community engagement	Sustainable community development	Community meetings and group sessions were conducted to engage and educate local populations about immunization.	Single LMIC	Pakistan	Malik et al.	Expanded Programme on Immunization	Community engagement
Service delivery	Community engagement and outreach	Core strategic levers	Engagement of communities and other stakeholders	Stakeholder engagement	Community awareness	Enhanced community engagement	Sustainable community development	Mosque announcements were utilized to spread awareness about vaccination schedules.	Single LMIC	Pakistan	Malik et al.	Expanded Programme on Immunization	Community engagement
Service delivery	Community engagement and outreach	Operational levers	Primary health care workforce	Capacity building, Stakeholder engagement	Community awareness	Enhanced community engagement	Health equity	Health sessions were conducted by CHWs and local health facility teams to educate the community about immunization benefits.	Single LMIC	Pakistan	Malik et al.	Expanded Programme on Immunization	Community engagement
Health workforce	Training and capacity building for vaccinators	Operational levers	Primary health care workforce	Capacity building, Resources	Community awareness	Enhanced community engagement	Health equity	Lady Health Workers (LHWs) and Lady Health Supervisors (LHSs) were actively engaged in social mobilization activities.	Single LMIC	Pakistan	Malik et al.	Expanded Programme on Immunization	Community engagement
Health workforce	Equitable workforce distribution	Operational levers	Primary health care workforce	Stakeholder engagement, Capacity building	Community awareness	Enhanced community engagement	Sustainable community development	CHWs familiar with local customs and languages were deployed to improve trust and communication.	Single LMIC	Pakistan	Malik et al.	Expanded Programme on Immunization	Community engagement
Health workforce	Incentives and motivation mechanisms	Core strategic levers	Engagement of communities and other stakeholders	Stakeholder engagement	Community awareness	Enhanced community engagement	Sustainable community development	Local influencers, teachers, and religious leaders were engaged to address vaccine hesitancy.	Single LMIC	Pakistan	Malik et al.	Expanded Programme on Immunization	Community engagement
Health information systems	Routine data collection and immunization tracking	Core strategic levers	Engagement of communities and other stakeholders	Stakeholder engagement	Community awareness	Enhanced community engagement	Sustainable community development	Public awareness campaigns through posters, banners, and local announcements were implemented.	Single LMIC	Pakistan	Malik et al.	Expanded Programme on Immunization	Community engagement
Health information systems	Data utilization for performance monitoring	Operational levers	Digital technologies for health	Digital infrastructure	Enhanced data systems	Improved microplanning & data systems	Reduced disparities	Vaccination cards were promoted as a way to track immunization schedules and compliance.	Single LMIC	Pakistan	Malik et al.	Expanded Programme on Immunization	Community engagement
Leadership and governance	Community engagement and advocacy for vaccine acceptance	Core strategic levers	Political commitment and leadership	Stakeholder engagement	Community awareness	Enhanced community engagement	Policy influence	The government encouraged religious leaders (Imams) to promote immunization after Friday prayers.	Single LMIC	Pakistan	Malik et al.	Expanded Programme on Immunization	Community engagement
Health financing	Government and donor funding for immunization programs	Core strategic levers	Funding and allocation of resources	Resources	Community awareness	Sustainable financing models	Sustainable community development	Funds were allocated for community engagement and mobilization efforts.	Single LMIC	Pakistan	Malik et al.	Expanded Programme on Immunization	Community engagement
Service delivery	Access and coverage of immunization services	Operational levers	Models of care	Policy alignment, Resources	Vaccination rates, Documentation	Increased vaccination coverage	System resilience, Policy influence	Polio and routine immunization campaigns resumed in August 2020 after COVID-19 disruptions.	Single LMIC	Pakistan	Haq and Rana	Zero-dose	Polio eradication through synergised immunization
Service delivery	Efficiency in service delivery	Operational levers	Monitoring and evaluation	Digital infrastructure, Policy alignment	Enhanced data systems, Microplanning	Strengthened health systems	System resilience, Policy influence	Polio surveillance system was used as the backbone for COVID-19 response, while EPI managed vaccine supply.	Single LMIC	Pakistan	Haq and Rana	Zero-dose	Polio eradication through synergised immunization
Service delivery	Community engagement and outreach	Operational levers	Models of care	Equity-focused planning, Stakeholder engagement	Vaccination rates, Healthcare access improvements	Health equity and gap reduction	Health equity, Reduced disparities	Vaccination programs targeted high-risk areas where polio cases were concentrated.	Single LMIC	Pakistan	Haq and Rana	Zero-dose	Polio eradication through synergised immunization
Health workforce	Training and capacity building for vaccinators	Operational levers	Monitoring and evaluation	Capacity building, Monitoring systems	Enhanced data systems, Documentation	Improved microplanning & data systems	Reduced disparities, Health equity	Polio and EPI workers operated in parallel, identifying zero-dose children and tracking immunization coverage.	Single LMIC	Pakistan	Haq and Rana	Zero-dose	Polio eradication through synergised immunization
Health workforce	Equitable workforce distribution	Operational levers	Primary health care workforce	Resources	Vaccination rates, Community awareness	Increased vaccination coverage	Health equity, Sustainable community development	Over 250,000 polio workers had access to communities, while 10,000 EPI vaccinators handled vaccine administration.	Single LMIC	Pakistan	Haq and Rana	Zero-dose	Polio eradication through synergised immunization
Health information systems	Routine data collection and immunization tracking	Operational levers	Monitoring and evaluation	Digital infrastructure, Monitoring systems	Enhanced data systems, Documentation	Improved microplanning & data systems	Reduced disparities, Policy influence	Polio workers collected data on zero-dose children, though integration with EPI systems remained weak.	Single LMIC	Pakistan	Haq and Rana	Zero-dose	Polio eradication through synergised immunization
Health information systems	Integration with other health programs	Core strategic levers	Governance and policy frameworks	Policy alignment, Stakeholder engagement	Documentation, Microplanning	Policy integration	Policy influence, System resilience	National Emergency Action Plan (NEAP) recognized the need for synergy between PEI (Polio Eradication Initiative) and EPI (Expanded Program on Immunization).	Single LMIC	Pakistan	Haq and Rana	Zero-dose	Polio eradication through synergised immunization
Leadership and governance	Development and implementation of national immunization strategies	Core strategic levers	Governance and policy frameworks	Policy alignment, Stakeholder engagement	Microplanning, Documentation	Policy integration	Policy influence, Health equity	NEAP and national policies acknowledged the need for better integration of polio and routine immunization efforts.	Single LMIC	Pakistan	Haq and Rana	Zero-dose	Polio eradication through synergised immunization
Leadership and governance	Accountability and transparency in program execution	Core strategic levers	Governance and policy frameworks	Policy alignment, Equity-focused planning	Documentation, Enhanced data systems	Policy integration	Policy influence, Health equity	Global frameworks (Polio Endgame Strategy 2018-23 & Gavi 5.0 Strategy) stressed the importance of routine immunization (RI) for disease control.	Single LMIC	Pakistan	Haq and Rana	Zero-dose	Polio eradication through synergised immunization
Leadership and governance	Multi-sectoral collaboration with donors, NGOs, and private sector	Core strategic levers	Political commitment and leadership	Policy alignment	Documentation	Policy integration	Policy influence	Support from the Ministry of NHSRC and the leadership of PEI & EPI ensures high-level backing for synergy efforts.	Single LMIC	Pakistan	Haq et al.	Zero-dose	Polio eradication through synergised immunization
Leadership and governance	Accountability and transparency in program execution	Core strategic levers	Political commitment and leadership	Political commitment and leadership	Microplanning	Policy integration	System resilience	The Prime Minister’s Task Force prioritizes RI, recognizing its importance for polio eradication.	Single LMIC	Pakistan	Haq et al.	Zero-dose	Polio eradication through synergised immunization
Health workforce	Training and capacity building for vaccinators	Operational levers	Primary health care workforce	Resources, Monitoring systems	Enhanced data systems	Strengthened health systems	Health equity	PEI’s well-established network of trained personnel, data tracking, and community engagement can support RI efforts.	Single LMIC	Pakistan	Haq et al.	Zero-dose	Polio eradication through synergised immunization
Health information systems	Routine data collection and immunization tracking	Core strategic levers	Governance and policy frameworks	Policy alignment	Vaccination rates	Integration with PHC Services	Reduced disparities	Successful introduction of IPV into the immunization schedule demonstrates the feasibility of PEI-EPI integration.	Single LMIC	Pakistan	Haq et al.	Zero-dose	Polio eradication through synergised immunization
Service delivery	Community engagement and outreach	Operational levers	Models of care	Stakeholder engagement	Healthcare access improvements	Integration with PHC Services	Sustainable community development	Community demand for integrated health services (nutrition, maternal health, and WASH) alongside immunization creates an opportunity to strengthen RI.	Single LMIC	Pakistan	Haq et al.	Zero-dose	Polio eradication through synergised immunization
Service delivery	Integration of care across health services	Core strategic levers	Engagement of communities and other stakeholders	Stakeholder engagement	Community awareness	Enhanced community engagement	Health equity	Trusted local figures, such as religious leaders and health workers, play a key role in increasing vaccine acceptance.	Single LMIC	Pakistan	Haq et al.	Zero-dose	Polio eradication through synergised immunization
Service delivery	Access and coverage of immunization services	Operational levers	Models of care	Resources	Healthcare access improvements	Increased vaccination coverage	Reduced disease burden	Immunization provided through both fixed centers and outreach services	Single LMIC	Pakistan	Haq et al.	Expanded Programme on Immunization	Immunization challenges
Service delivery	Community engagement and outreach	Operational levers	Primary health care workforce	Capacity building	Vaccination rates	Enhanced community engagement	Health equity	Use of Lady Health Workers (LHWs) to mobilize communities for vaccination	Single LMIC	Pakistan	Haq et al.	Expanded Programme on Immunization	Immunization challenges
Service delivery	Integration of care across health services	Operational levers	Monitoring and evaluation	Monitoring systems	Enhanced data systems	Improved microplanning & data systems	Reduced disparities	Micro-census efforts for polio tracking in 11 high-priority districts, with potential expansion for routine immunization	Single LMIC	Pakistan	Haq et al.	Expanded Programme on Immunization	Immunization challenges
Service delivery	Efficiency in service delivery	Operational levers	Models of care	Policy alignment	Vaccination rates	Increased vaccination coverage	Reduced disease burden	Integration of polio and EPI services in certain districts for improved vaccine coverage	Single LMIC	Pakistan	Haq et al.	Expanded Programme on Immunization	Immunization challenges
Leadership and governance	Multi-sectoral collaboration with donors, NGOs, and private sector	Core strategic levers	Governance and policy frameworks	Stakeholder engagement	Healthcare access improvements	Health equity and gap reduction	System resilience	Collaboration between security forces and vaccination teams in high-risk areas	Single LMIC	Pakistan	Haq et al.	Expanded Programme on Immunization	Immunization challenges
Health workforce	Training and capacity building for vaccinators	Operational levers	Primary health care workforce	Capacity building	Microplanning	Strengthened health systems	System resilience	Induction training for vaccinators provided at hiring	Single LMIC	Pakistan	Haq et al.	Expanded Programme on Immunization	Immunization challenges
Health workforce	Equitable workforce distribution	Operational levers	Primary health care workforce	Resources; Stakeholder engagement	Vaccination rates; Healthcare access improvements	Increased vaccination coverage	Health equity; Sustainable community development	Use of community-based vaccinators in high-priority districts	Single LMIC	Pakistan	Haq et al.	Expanded Programme on Immunization	Immunization challenges
Health information systems	Routine data collection and immunization tracking	Operational levers	Digital technologies for health	Digital infrastructure	Enhanced data systems	Improved microplanning & data systems	Policy influence; System resilience	Some provinces have implemented digital tracking systems to monitor vaccinations	Single LMIC	Pakistan	Haq et al.	Expanded Programme on Immunization	Immunization challenges
Health information systems	Data utilization for performance monitoring	Operational levers	Monitoring and evaluation	Monitoring systems	Documentation	Improved microplanning & data systems	System resilience; Policy influence	Real-time monitoring and accountability for polio established under the Prime Minister’s polio monitoring cell, serving as a potential model for routine immunization	Single LMIC	Pakistan	Haq et al.	Expanded Programme on Immunization	Immunization challenges
Access to essential medicines and vaccines	Supply chain management for vaccines	Core strategic levers	Funding and allocation of resources	Resources; Policy alignment	Healthcare access improvements	Sustainable financing models	Health equity; Reduced disparities	Procurement of vaccines is centrally managed with government and donor funding	Single LMIC	Pakistan	Haq et al.	Expanded Programme on Immunization	Immunization challenges
Access to essential medicines and vaccines	Cold chain maintenance to ensure vaccine potency	Operational levers	Physical infrastructure	Resources	Healthcare access improvements	Strengthened health systems	System resilience	Cold chain and logistics infrastructure available at the federal and provincial levels	Single LMIC	Pakistan	Haq et al.	Expanded Programme on Immunization	Immunization challenges
Access to essential medicines and vaccines	Stock monitoring and forecasting	Operational levers	Digital technologies for health	Digital infrastructure; Monitoring systems	Enhanced data systems	Improved microplanning & data systems	Policy influence	Some districts have implemented vaccine tracking and forecasting systems	Single LMIC	Pakistan	Haq et al.	Expanded Programme on Immunization	Immunization challenges
Health financing	Government and donor funding for immunization programs	Core strategic levers	Funding and allocation of resources	Resources	Healthcare access improvements	Sustainable financing models	Health equity; Sustainable community development	Immunization services financed through a mix of government funds and donor support (e.g., GAVI, UNICEF)	Single LMIC	Pakistan	Haq et al.	Expanded Programme on Immunization	Immunization challenges
Health financing	Budget allocation for vaccines, logistics, and salaries	Core strategic levers	Funding and allocation of resources	Resources	Microplanning	Sustainable financing models	System resilience	Government covers salaries of EPI staff, supplies, and transportation	Single LMIC	Pakistan	Haq et al.	Expanded Programme on Immunization	Immunization challenges
Leadership and governance	Multi-sectoral collaboration with donors, NGOs, and private sector	Core strategic levers	Governance and policy frameworks	Policy alignment; Stakeholder engagement	Documentation	Policy integration	Policy influence	Inter-provincial coordination committee established to facilitate collaboration between federal and provincial EPI programs	Single LMIC	Pakistan	Haq et al.	Expanded Programme on Immunization	Immunization challenges
Leadership and governance	Development and implementation of national immunization strategies	Core strategic levers	Governance and policy frameworks	Policy alignment; Resources	Microplanning; Enhanced data systems	Strengthened health systems	System resilience; Policy influence	EOC (Emergency Operations Center) created for polio, supporting overall vaccine delivery efforts	Single LMIC	Pakistan	Haq et al.	Expanded Programme on Immunization	Immunization challenges
Service delivery	Access and coverage of immunization services	Operational levers	Primary health care workforce	Resources; Policy alignment	Healthcare access improvements	Increased vaccination coverage	Health equity; Sustainable community development	Vaccination programs operate through static centers and outreach activities, but staff shortages limit effectiveness.	Single LMIC	Pakistan	Naveed et al.	Zero-dose	EPI workforce accountability
Service delivery	Efficiency in service delivery	Operational levers	Digital technologies for health	Digital infrastructure; Monitoring systems	Enhanced data systems; Documentation	Improved microplanning & data systems	System resilience; Policy influence	Some areas have E-Vaccs (digital monitoring system) to track vaccinator performance and absenteeism.	Single LMIC	Pakistan	Naveed et al.	Zero-dose	EPI workforce accountability
Health workforce	Training and capacity building for vaccinators	Operational levers	Primary health care workforce	Capacity building	Microplanning	Strengthened health systems	Health equity	Vaccinators receive initial orientation training, but it is inconsistent across districts.	Single LMIC	Pakistan	Naveed et al.	Zero-dose	EPI workforce accountability
Health workforce	Supervision and support	Operational levers	Systems for improving the quality of care	Monitoring systems	Documentation	Strengthened health systems	System resilience	Some districts have a supervisory plan for vaccinators, though its implementation varies.	Single LMIC	Pakistan	Naveed et al.	Zero-dose	EPI workforce accountability
Health information systems	Routine data collection and immunization tracking	Operational levers	Digital technologies for health	Digital infrastructure; Monitoring systems	Enhanced data systems	Improved microplanning & data systems	System resilience	E-Vaccs software, provided by the Punjab Institute of Technology Board (PITB), is used to monitor performance in some districts.	Single LMIC	Pakistan	Naveed et al.	Zero-dose	EPI workforce accountability
Health information systems	Data utilization for performance monitoring	Operational levers	Monitoring and evaluation	Monitoring systems	Documentation	Institutional learning	Policy influence	Vaccinators submit reports to higher authorities, but feedback and corrective actions are rarely taken.	Single LMIC	Pakistan	Naveed et al.	Zero-dose	EPI workforce accountability
Leadership and governance	Accountability and transparency in program execution	Operational levers	Systems for improving the quality of care	Monitoring systems	Documentation	Strengthened health systems	Policy influence	The District Health Officer (DHO) and district supervisors (DSV) oversee vaccinators, though their monitoring is often limited.	Single LMIC	Pakistan	Naveed et al.	Zero-dose	EPI workforce accountability
Leadership and governance	Multi-sectoral collaboration with donors, NGOs, and private sector	Core strategic levers	Funding and allocation of resources	Resources; Capacity building	Microplanning	Sustainable financing models	Health equity	Partner organizations provide some budgetary support for training and HR development, though funding is inadequate.	Single LMIC	Pakistan	Naveed et al.	Zero-dose	EPI workforce accountability
Service delivery	Efficiency in service delivery	Operational levers	Digital technologies for health	Policy alignment; Digital infrastructure; Capacity building	Enhanced data systems; Documentation	Improved microplanning & data systems	System resilience; Policy influence	Vaccine Analytics Network (VAN) approach was introduced in Ghotki to improve supply chain management and immunization coverage.	Single LMIC	Pakistan	Altaf et al.	Expanded Programme on Immunization	Immunization supply chain management
Health information systems	Data utilization for performance monitoring	Operational levers	Digital technologies for health	Monitoring systems; Digital infrastructure	Enhanced data systems; Documentation	Improved microplanning & data systems	Policy influence; System resilience	MIS-based decision-making was implemented in 83.3% of facilities in Ghotki, but not in Sukkur.	Single LMIC	Pakistan	Altaf et al.	Expanded Programme on Immunization	Immunization supply chain management
Access to essential medicines and vaccines	Stock monitoring and forecasting	Operational levers	Monitoring and evaluation	Resources; Monitoring systems	Enhanced data systems; Documentation	Improved microplanning & data systems	System resilience	Stock registers and issue receipt vouchers were maintained in 90-100% of service delivery points (SDPs) in Ghotki, compared to 40-60% in Sukkur.	Single LMIC	Pakistan	Altaf et al.	Expanded Programme on Immunization	Immunization supply chain management
Health workforce	Supervision and support	Operational levers	Monitoring and evaluation	Monitoring systems; Capacity building	Enhanced data systems; Microplanning	Improved microplanning & data systems	Policy influence; Reduced disparities	District managers used VAN-generated data for timely vaccine supply decisions in Ghotki.	Single LMIC	Pakistan	Altaf et al.	Expanded Programme on Immunization	Immunization supply chain management
Health workforce	Training and capacity building for vaccinators	Operational levers	Primary health care workforce	Capacity building; Resources	Enhanced data systems	Strengthened health systems	System resilience	Training and engagement of staff in VAN processes improved stock management and reduced vaccine wastage rates.	Single LMIC	Pakistan	Altaf et al.	Expanded Programme on Immunization	Immunization supply chain management
Health information systems	Data utilization for performance monitoring	Operational levers	Digital technologies for health	Digital infrastructure; Monitoring systems	Enhanced data systems	Improved microplanning & data systems	System resilience; Policy influence	Vaccine Logistics Management Information System (vLMIS) was integrated with VAN, enabling real-time data reporting.	Single LMIC	Pakistan	Altaf et al.	Expanded Programme on Immunization	Immunization supply chain management
Health information systems	Routine data collection and immunization tracking	Operational levers	Monitoring and evaluation	Monitoring systems	Enhanced data systems	Improved microplanning & data systems	System resilience	Vaccine stock monitoring was conducted monthly, improving data visibility and reducing discrepancies.	Single LMIC	Pakistan	Altaf et al.	Expanded Programme on Immunization	Immunization supply chain management
Leadership and governance	Development and implementation of national immunization strategies	Core strategic levers	Political commitment and leadership	Stakeholder engagement; Resources	Documentation	Sustainable financing models	Policy influence; Health equity	Provincial leadership in Sindh supported scaling up the VAN approach but required donor funding.	Single LMIC	Pakistan	Altaf et al.	Expanded Programme on Immunization	Immunization supply chain management
Leadership and governance	Accountability and transparency in program execution	Operational levers	Monitoring and evaluation	Monitoring systems; Stakeholder engagement	Enhanced data systems; Microplanning	Institutional learning	Policy influence	District health officials analyzed VAN data collectively and made monitoring plans for the first time.	Single LMIC	Pakistan	Altaf et al.	Expanded Programme on Immunization	Immunization supply chain management
Service delivery	Access and coverage of immunization services	Operational levers	Models of care	Resources; Stakeholder engagement; Capacity building	Vaccination rates; Healthcare access improvements; Microplanning	Increased vaccination coverage	Health equity; Reduced disparities; System resilience	Vaccination services provided through routine immunization (RI) in health centers and outreach activities.	Single LMIC	Pakistan	Qayyum et al.	Expanded Programme on Immunization	Community engagement
Service delivery	Community engagement and outreach	Core strategic levers	Engagement of communities and other stakeholders	Stakeholder engagement; Policy alignment	Community awareness; Vaccination rates	Enhanced community engagement	Sustainable community development; Reduced disparities	Announcements via loudspeakers and community visits by vaccinators to inform residents of immunization services.	Single LMIC	Pakistan	Qayyum et al.	Expanded Programme on Immunization	Community engagement
Service delivery	Quality and safety of healthcare	Core strategic levers	Political commitment and leadership	Stakeholder engagement	Community awareness	Enhanced community engagement	Health equity; Policy influence	Engagement of tribal chiefs and influential community leaders to mobilize communities for vaccination.	Single LMIC	Pakistan	Qayyum et al.	Expanded Programme on Immunization	Community engagement
Service delivery	Integration of care across health services	Operational levers	Primary health care workforce	Capacity building; Resources	Vaccination rates; Microplanning	Integration with PHC Services	Reduced disparities	Vaccinators rely on Lady Health Workers (LHWs) to register newborns and administer Penta-I where available.	Single LMIC	Pakistan	Qayyum et al.	Expanded Programme on Immunization	Community engagement
Health workforce	Training and capacity building for vaccinators	Operational levers	Primary health care workforce	Resources; Capacity building	Vaccination rates	Integration with PHC Services	Health equity	Male vaccinators are responsible for RI, with some support from LHWs where they are present.	Single LMIC	Pakistan	Qayyum et al.	Expanded Programme on Immunization	Community engagement
Health workforce	Equitable workforce distribution	Operational levers	Physical infrastructure	Resources; Funding and allocation of resources	Healthcare access improvements	Strengthened health systems	System resilience; Health equity	Motorbikes and monthly fuel supply (15 liters) provided for vaccinators to reach remote areas.	Single LMIC	Pakistan	Qayyum et al.	Expanded Programme on Immunization	Community engagement
Health workforce	Incentives and motivation mechanisms	Core strategic levers	Governance and policy frameworks	Stakeholder engagement	Community awareness	Enhanced community engagement	System resilience	Use of local criminal groups in the past to ensure safety and community mobilization in resistance areas (discontinued due to biometric payment system).	Single LMIC	Pakistan	Qayyum et al.	Expanded Programme on Immunization	Community engagement
Health information systems	Routine data collection and immunization tracking	Operational levers	Digital technologies for health	Digital infrastructure; Equity-focused planning	Enhanced data systems; Community awareness	Enhanced community engagement	Reduced disparities; Policy influence	Mobile text messages sent to fathers (in communities where women do not have phones) as reminders for upcoming vaccinations.	Single LMIC	Pakistan	Qayyum et al.	Expanded Programme on Immunization	Community engagement
Health information systems	Routine data collection and immunization tracking	Operational levers	Digital technologies for health	Digital infrastructure	Enhanced data systems	Enhanced community engagement	Health equity	AI-based SMS and Interactive Voice Response (IVR) technology was introduced to improve immunization demand and coverage.	Single LMIC	Pakistan	Khan et al. (Unicef report)	Expanded Programme on Immunization	Use of technology and AI/ mHealth to increase demand
Service delivery	Efficiency in service delivery	Operational levers	Digital technologies for health	Digital infrastructure	Vaccination rates	Increased vaccination coverage	Reduced disparities	Automated reminders helped ensure children received their vaccinations on time, reducing dropouts and delays.	Single LMIC	Pakistan	Khan et al. (Unicef report)	Expanded Programme on Immunization	Use of technology and AI/ mHealth to increase demand
Service delivery	Community engagement and outreach	Operational levers	Digital technologies for health	Stakeholder engagement	Community awareness	Enhanced community engagement	Sustainable community development	Outreach efforts targeted fathers by sending vaccine-related information to their mobile phones, improving household decision-making.	Single LMIC	Pakistan	Khan et al. (Unicef report)	Expanded Programme on Immunization	Use of technology and AI/ mHealth to increase demand
Health information systems	Routine data collection and immunization tracking	Operational levers	Digital technologies for health	Digital infrastructure	Community awareness	Enhanced community engagement	System resilience	AI technology was used to deliver accurate vaccine-related information directly to caregivers.	Single LMIC	Pakistan	Khan et al. (Unicef report)	Expanded Programme on Immunization	Use of technology and AI/ mHealth to increase demand
Health information systems	Data utilization for performance monitoring	Operational levers	Digital technologies for health	Digital infrastructure	Enhanced data systems	Enhanced community engagement	Policy influence	SMS and IVR reminders provided accessible, real-time communication to combat misinformation.	Single LMIC	Pakistan	Khan et al. (Unicef report)	Expanded Programme on Immunization	Use of technology and AI/ mHealth to increase demand
Leadership and governance	Accountability and transparency in program execution	Operational levers	Primary health care-oriented research	Stakeholder engagement	Documentation	Institutional learning	Policy influence	The study engaged district EPI officials and key stakeholders through interviews and focus group discussions to assess implementation feasibility.	Single LMIC	Pakistan	Khan et al. (Unicef report)	Expanded Programme on Immunization	Use of technology and AI/ mHealth to increase demand
Health information systems	Routine data collection and immunization tracking	Operational levers	Monitoring and evaluation	Digital infrastructure; Monitoring systems	Enhanced data systems	Improved microplanning & data systems	System resilience; Policy influence	Introduction of E-Vaccs to improve performance monitoring of vaccinators.	Single LMIC	Pakistan	Ahmed et al. (Unicef report)	Expanded Programme on Immunization	Technology for performance management of tracking coverage
Health information systems	Electronic Health Records (EHRs)	Operational levers	Monitoring and evaluation	Digital infrastructure; Monitoring systems	Enhanced data systems	Improved microplanning & data systems	System resilience	Real-time dashboards for district managers to track immunization service delivery.	Single LMIC	Pakistan	Ahmed et al. (Unicef report)	Expanded Programme on Immunization	Technology for performance management of tracking coverage
Health information systems	Data utilization for performance monitoring	Operational levers	Digital technologies for health	Monitoring systems	Documentation	Improved microplanning & data systems	Policy influence	District managers use E-Vaccs data for planning and decision-making.	Single LMIC	Pakistan	Ahmed et al. (Unicef report)	Expanded Programme on Immunization	Technology for performance management of tracking coverage
Health information systems	Integration with other health programs	Operational levers	Monitoring and evaluation	Monitoring systems	Documentation	Improved microplanning & data systems	System resilience	Efforts to ensure accurate data reporting and reduce misreporting.	Single LMIC	Pakistan	Ahmed et al. (Unicef report)	Expanded Programme on Immunization	Technology for performance management of tracking coverage
Health information systems	Routine data collection and immunization tracking	Operational levers	Digital technologies for health	Digital infrastructure	Enhanced data systems	Improved microplanning & data systems	System resilience	GPS-based tracking to monitor vaccinator attendance and movements.	Single LMIC	Pakistan	Ahmed et al. (Unicef report)	Expanded Programme on Immunization	Technology for performance management of tracking coverage
Health information systems	Electronic Health Records (EHRs)	Operational levers	Digital technologies for health	Digital infrastructure	Enhanced data systems	Improved microplanning & data systems	Policy influence	Continuous updates and feature improvements in E-Vaccs.	Single LMIC	Pakistan	Ahmed et al. (Unicef report)	Expanded Programme on Immunization	Technology for performance management of tracking coverage
Health workforce	Training and capacity building for vaccinators	Operational levers	Digital technologies for health	Capacity building	Documentation	Strengthened health systems	Stronger health systems	Training provided to vaccinators on using E-Vaccs.	Single LMIC	Pakistan	Ahmed et al. (Unicef report)	Expanded Programme on Immunization	Technology for performance management of tracking coverage
Health workforce	Supervision and support	Operational levers	Primary health care workforce	Stakeholder engagement; Capacity building	Documentation	Strengthened health systems	System resilience	Ongoing support from the Department of Health and PITB for vaccinators adapting to the system.	Single LMIC	Pakistan	Ahmed et al. (Unicef report)	Expanded Programme on Immunization	Technology for performance management of tracking coverage
Health workforce	Training and capacity building for vaccinators	Operational levers	Primary health care workforce	Capacity building	Documentation	Strengthened health systems	Health equity	Standardized training for vaccinators, particularly older ones unfamiliar with smartphones.	Single LMIC	Pakistan	Ahmed et al. (Unicef report)	Expanded Programme on Immunization	Technology for performance management of tracking coverage
Health workforce	Training and capacity building for vaccinators	Operational levers	Primary health care workforce	Capacity building	Documentation	Strengthened health systems	System resilience	Capacity-building initiatives to improve efficiency in data entry and reporting.	Single LMIC	Pakistan	Ahmed et al. (Unicef report)	Expanded Programme on Immunization	Technology for performance management of tracking coverage
Service delivery	Access and coverage of immunization services	Operational levers	Digital technologies for health	Digital infrastructure	Enhanced data systems	Improved microplanning & data systems	System resilience	E-Vaccs integrated into routine immunization programs.	Single LMIC	Pakistan	Ahmed et al. (Unicef report)	Expanded Programme on Immunization	Technology for performance management of tracking coverage
Service delivery	Efficiency in service delivery	Operational levers	Monitoring and evaluation	Digital infrastructure; Monitoring systems	Enhanced data systems	Increased vaccination coverage	Reduced disparities	Tracking of defaulter children to reduce dropouts and refusals.	Single LMIC	Pakistan	Ahmed et al. (Unicef report)	Expanded Programme on Immunization	Technology for performance management of tracking coverage
Service delivery	Community engagement and outreach	Operational levers	Digital technologies for health	Digital infrastructure	Enhanced data systems	Improved microplanning & data systems	Health equity	Efforts to include a 'due defaulter' feature in the app for better follow-up.	Single LMIC	Pakistan	Ahmed et al. (Unicef report)	Expanded Programme on Immunization	Technology for performance management of tracking coverage
Leadership and governance	Accountability and transparency in program execution	Operational levers	Monitoring and evaluation	Monitoring systems	Documentation	Strengthened health systems	Policy influence	District managers and program officials actively monitor E-Vaccs implementation.	Single LMIC	Pakistan	Ahmed et al. (Unicef report)	Expanded Programme on Immunization	Technology for performance management of tracking coverage
Leadership and governance	Development and implementation of national immunization strategies	Operational levers	Monitoring and evaluation	Monitoring systems	Documentation	Improved microplanning & data systems	System resilience	Multiple checks to prevent false reporting and ensure data accuracy.	Single LMIC	Pakistan	Ahmed et al. (Unicef report)	Expanded Programme on Immunization	Technology for performance management of tracking coverage
Health workforce	Training and capacity building for vaccinators	Operational levers	Primary health care workforce	Capacity building; Policy alignment	Documentation; Microplanning	Institutional learning	Policy influence; System resilience	Supportive supervision training introduced for EPI managers in Sindh in 2015 following a new EPI policy.	Single LMIC	Pakistan	Sana et al (Unicef report)	Expanded Programme on Immunization	Supportive supervision
Health workforce	Supervision and support	Operational levers	Systems for improving the quality of care	Monitoring systems; Capacity building	Healthcare access improvements	Strengthened health systems	System resilience	Efforts made to improve immunization service delivery through better supervision.	Single LMIC	Pakistan	Sana et al (Unicef report)	Expanded Programme on Immunization	Supportive supervision
Service delivery	Efficiency in service delivery	Operational levers	Monitoring and evaluation	Monitoring systems	Microplanning	Strengthened health systems	System resilience	Regular supervisory visits identified as a strategy to improve immunization service quality.	Single LMIC	Pakistan	Sana et al (Unicef report)	Expanded Programme on Immunization	Supportive supervision
Service delivery	Quality and safety of healthcare	Operational levers	Monitoring and evaluation	Monitoring systems	Enhanced data systems	Institutional learning	System resilience	Redesigning checklists for supervision visits proposed to enhance monitoring and accountability.	Single LMIC	Pakistan	Sana et al (Unicef report)	Expanded Programme on Immunization	Supportive supervision
Health information systems	Routine data collection and immunization tracking	Operational levers	Monitoring and evaluation	Monitoring systems	Documentation	Institutional learning	Policy influence	Documentation of supportive supervision implementation and its impact on immunization services.	Single LMIC	Pakistan	Sana et al (Unicef report)	Expanded Programme on Immunization	Supportive supervision
Health information systems	Data utilization for performance monitoring	Operational levers	Primary health care-oriented research	Stakeholder engagement	Documentation	Institutional learning	Policy influence	Collection of qualitative data through interviews and focus group discussions to assess the state of supervision.	Single LMIC	Pakistan	Sana et al (Unicef report)	Expanded Programme on Immunization	Supportive supervision
Leadership and governance	Development and implementation of national immunization strategies	Core strategic levers	Governance and policy frameworks	Policy alignment	Enhanced data systems	Policy integration	Policy influence	Need for clear policy direction and guidance for supportive supervision.	Single LMIC	Pakistan	Sana et al (Unicef report)	Expanded Programme on Immunization	Supportive supervision
Leadership and governance	Accountability and transparency in program execution	Core strategic levers	Governance and policy frameworks	Policy alignment	Enhanced data systems	Policy integration	Policy influence	Proposal for revising policies to improve clarity among supervisors on their roles.	Single LMIC	Pakistan	Sana et al (Unicef report)	Expanded Programme on Immunization	Supportive supervision
Service delivery	Access and coverage of immunization services	Operational levers	Models of care	Resources; Stakeholder engagement	Healthcare access improvements; Documentation	Health equity and gap reduction	System resilience	Emergency immunization services were provided in IDP camps once resources were mobilized.	Single LMIC	Ethiopia	Asrade et al.	Expanded Programme on Immunization	Immunization in conflict settings
Service delivery	Access and coverage of immunization services	Operational levers	Models of care	Resources	Healthcare access improvements	Health equity and gap reduction	System resilience	Some health facilities resumed vaccination services after security conditions improved.	Single LMIC	Ethiopia	Asrade et al.	Expanded Programme on Immunization	Immunization in conflict settings
Service delivery	Community engagement and outreach	Core strategic levers	Engagement of communities and other stakeholders	Stakeholder engagement	Community awareness	Enhanced community engagement	Sustainable community development	Volunteers and community members contributed to emergency responses in IDP camps.	Single LMIC	Ethiopia	Asrade et al.	Expanded Programme on Immunization	Immunization in conflict settings
Health workforce	Equitable workforce distribution	Operational levers	Primary health care workforce	Resources	Healthcare access improvements	Strengthened health systems	System resilience	Some displaced health workers returned to service after stability was restored.	Single LMIC	Ethiopia	Asrade et al.	Expanded Programme on Immunization	Immunization in conflict settings
Health information systems	Routine data collection and immunization tracking	Operational levers	Monitoring and evaluation	Monitoring systems	Documentation	Improved microplanning & data systems	System resilience	EPI service reporting continued in some districts despite disruptions, showing a 50% decline.	Single LMIC	Ethiopia	Asrade et al.	Expanded Programme on Immunization	Immunization in conflict settings
Health information systems	Routine data collection and immunization tracking	Operational levers	Digital technologies for health	Digital infrastructure; Monitoring systems	Enhanced data systems	Improved microplanning & data systems	System resilience	Health information systems ensured tracking of service delivery, despite operational challenges.	Single LMIC	Ethiopia	Asrade et al.	Expanded Programme on Immunization	Immunization in conflict settings
Access to essential medicines and vaccines	Supply chain management for vaccines	Operational levers	Physical infrastructure	Resources	Healthcare access improvements	Strengthened health systems	System resilience	Vaccination supplies were eventually transported using military convoys to ensure accessibility.	Single LMIC	Ethiopia	Asrade et al.	Expanded Programme on Immunization	Immunization in conflict settings
Access to essential medicines and vaccines	Stock monitoring and forecasting	Core strategic levers	Funding and allocation of resources	Resources	Healthcare access improvements	Strengthened health systems	System resilience	Some districts mobilized external resources to replenish stock shortages in health facilities.	Single LMIC	Ethiopia	Asrade et al.	Expanded Programme on Immunization	Immunization in conflict settings
Service delivery	Community engagement and outreach	Core strategic levers	Engagement of communities and other stakeholders	Stakeholder engagement	Community awareness	Enhanced community engagement	Sustainable community development	SBCC interventions used interpersonal communication, social mobilization, community discussions, and family modeling to promote immunization.	Single LMIC	Ethiopia	Bayih et al.	Expanded Programme on Immunization	Social and behavior change communication (SBCC) for immunization
Service delivery	Integration of care across health services	Operational levers	Models of care	Policy alignment	Healthcare access improvements	Integration with PHC Services	Health equity	Immunization services were integrated with maternal and child health and nutrition programs.	Single LMIC	Ethiopia	Bayih et al.	Expanded Programme on Immunization	Social and behavior change communication (SBCC) for immunization
Service delivery	Community engagement and outreach	Operational levers	Primary health care workforce	Capacity building; Stakeholder engagement	Community awareness	Enhanced community engagement	Sustainable community development	Health extension workers (HEWs) conducted house-to-house visits, provided health education, and engaged in mother-to-mother sessions.	Single LMIC	Ethiopia	Bayih et al.	Expanded Programme on Immunization	Social and behavior change communication (SBCC) for immunization
Health workforce	Training and capacity building for vaccinators	Operational levers	Primary health care workforce	Stakeholder engagement	Community awareness	Enhanced community engagement	Sustainable community development	HEWs played a key role in delivering immunization education and engaging with communities.	Single LMIC	Ethiopia	Bayih et al.	Expanded Programme on Immunization	Social and behavior change communication (SBCC) for immunization
Health workforce	Training and capacity building for vaccinators	Operational levers	Primary health care workforce	Capacity building	Community awareness	Strengthened health systems	Sustainable community development	Some HEWs received SBCC training as part of their basic education but lacked refresher training.	Single LMIC	Ethiopia	Bayih et al.	Expanded Programme on Immunization	Social and behavior change communication (SBCC) for immunization
Health workforce	Equitable workforce distribution	Operational levers	Primary health care workforce	Capacity building	Community awareness	Strengthened health systems	Sustainable community development	Training on SBCC was provided to some health professionals, but not universally.	Single LMIC	Ethiopia	Bayih et al.	Expanded Programme on Immunization	Social and behavior change communication (SBCC) for immunization
Health information systems	Routine data collection and immunization tracking	Operational levers	Monitoring and evaluation	Monitoring systems	Documentation	Improved microplanning & data systems	Policy influence	Monitoring and evaluation mechanisms were in place at different health system levels.	Single LMIC	Ethiopia	Bayih et al.	Expanded Programme on Immunization	Social and behavior change communication (SBCC) for immunization
Leadership and governance	Development and implementation of national immunization strategies	Core strategic levers	Governance and policy frameworks	Policy alignment	Microplanning	Policy integration	Policy influence	Some health posts included SBCC in annual health plans, while others did not prioritize behavior change communication activities.	Single LMIC	Ethiopia	Bayih et al.	Expanded Programme on Immunization	Social and behavior change communication (SBCC) for immunization
Service delivery	Access and coverage of immunization services	Operational levers	Models of care	Equity-focused planning	Healthcare access improvements	Health equity and gap reduction	Reduced disparities	Immunization services were available at health facilities, but some remote communities faced challenges accessing them due to distance and geographic barriers.	Single LMIC	Ethiopia	Bayih et al.	Expanded Programme on Immunization	Social and behavior change communication (SBCC) for immunization
Health financing	Government and donor funding for immunization programs	Core strategic levers	Funding and allocation of resources	Resources	Microplanning	Sustainable financing models	Policy influence	Limited budget for SBCC activities, with a need for more funds to support training, communication materials, and logistics.	Single LMIC	Ethiopia	Bayih et al.	Expanded Programme on Immunization	Social and behavior change communication (SBCC) for immunization
Leadership and governance	Community engagement and advocacy for vaccine acceptance	Core strategic levers	Engagement of communities and other stakeholders	Stakeholder engagement	Community awareness	Enhanced community engagement	Sustainable community development	Religious and community leaders were actively involved in promoting immunization.	Single LMIC	Ethiopia	Bayih et al.	Expanded Programme on Immunization	Social and behavior change communication (SBCC) for immunization
Leadership and governance	Community engagement and advocacy for vaccine acceptance	Core strategic levers	Engagement of communities and other stakeholders	Stakeholder engagement	Community awareness	Enhanced community engagement	Sustainable community development	The role of traditional healers in vaccine promotion was minimal.	Single LMIC	Ethiopia	Bayih et al.	Expanded Programme on Immunization	Social and behavior change communication (SBCC) for immunization
Service delivery	Access and coverage of immunization services	Operational levers	Models of care	Resources	Microplanning	Strengthened health systems	System resilience	Vaccines were collected from cluster health centers on immunization session dates when storage facilities were unavailable at health posts.	Single LMIC	Ethiopia	Amare et al.	Expanded Programme on Immunization	Vaccine safety practices
Service delivery	Quality and safety of healthcare	Operational levers	Medicines and other health products to improve health	Resources	Healthcare access improvements	Strengthened health systems	Health equity	Proper labeling of vaccines and use of auto-disable (AD) syringes were maintained.	Single LMIC	Ethiopia	Amare et al.	Expanded Programme on Immunization	Vaccine safety practices
Service delivery	Efficiency in service delivery	Operational levers	Systems for improving the quality of care	Capacity building	Healthcare access improvements	Strengthened health systems	Reduced disparities	Safe injection practices were followed by most health professionals.	Single LMIC	Ethiopia	Amare et al.	Expanded Programme on Immunization	Vaccine safety practices
Health workforce	Training and capacity building for vaccinators	Operational levers	Primary health care workforce	Capacity building	Healthcare access improvements	Strengthened health systems	System resilience	Health workers adhered to safe disposal practices using safety boxes correctly in most cases.	Single LMIC	Ethiopia	Amare et al.	Expanded Programme on Immunization	Vaccine safety practices
Health workforce	Supervision and support	Operational levers	Systems for improving the quality of care	Monitoring systems	Enhanced data systems	Strengthened health systems	System resilience	Health workers monitored vaccine fridge tags twice daily where applicable.	Single LMIC	Ethiopia	Amare et al.	Expanded Programme on Immunization	Vaccine safety practices
Health information systems	Routine data collection and immunization tracking	Operational levers	Monitoring and evaluation	Monitoring systems	Enhanced data systems	Strengthened health systems	Policy influence	Expiry dates and Vaccine Vial Monitor (VVM) status of vaccines were regularly checked.	Single LMIC	Ethiopia	Amare et al.	Expanded Programme on Immunization	Vaccine safety practices
Health information systems	Data utilization for performance monitoring	Operational levers	Monitoring and evaluation	Monitoring systems	Documentation	Improved microplanning & data systems	Policy influence	Some monitoring and evaluation (M&E) activities were conducted, but inconsistently.	Single LMIC	Ethiopia	Amare et al.	Expanded Programme on Immunization	Vaccine safety practices
Access to essential medicines and vaccines	Supply chain management for vaccines	Operational levers	Physical infrastructure	Resources	Healthcare access improvements	Strengthened health systems	System resilience	Most facilities had incinerators and followed proper waste disposal routines.	Single LMIC	Ethiopia	Amare et al.	Expanded Programme on Immunization	Vaccine safety practices
Access to essential medicines and vaccines	Cold chain maintenance to ensure vaccine potency	Operational levers	Medicines and other health products to improve health	Digital infrastructure	Healthcare access improvements	Strengthened health systems	Health equity	Cold chain maintenance and logistics tracking ensured vaccine safety and storage integrity.	Single LMIC	Ethiopia	Amare et al.	Expanded Programme on Immunization	Vaccine safety practices
Service delivery	Access and coverage of immunization services	Operational levers	Monitoring and evaluation	Monitoring systems	Vaccination rates	Increased vaccination coverage	Reduced disparities	High vaccination coverage: 76.5% of children aged 12-23 months were fully vaccinated.	Single LMIC	Ethiopia	Abebaw Addis Gelagay et al.	Expanded Programme on Immunization	Women's decision-making and child vaccinations
Service delivery	Community engagement and outreach	Operational levers	Primary health care workforce	Stakeholder engagement	Community awareness	Enhanced community engagement	Sustainable community development	Health extension workers (HEWs) and the Health Development Army (HDA) played key roles in mobilizing communities for vaccination.	Single LMIC	Ethiopia	Abebaw Addis Gelagay et al.	Expanded Programme on Immunization	Women's decision-making and child vaccinations
Service delivery	Integration of care across health services	Operational levers	Models of care	Equity-focused planning	Healthcare access improvements	Health equity and gap reduction	Health equity	Child vaccination services were widely available, and mothers had autonomy in accessing them (88.2%).	Single LMIC	Ethiopia	Abebaw Addis Gelagay et al.	Expanded Programme on Immunization	Women's decision-making and child vaccinations
Health workforce	Training and capacity building for vaccinators	Operational levers	Primary health care workforce	Stakeholder engagement	Community awareness	Enhanced community engagement	Sustainable community development	HEWs actively engaged in immunization campaigns and community mobilization.	Single LMIC	Ethiopia	Abebaw Addis Gelagay et al.	Expanded Programme on Immunization	Women's decision-making and child vaccinations
Health workforce	Incentives and motivation mechanisms	Core strategic levers	Engagement of communities and other stakeholders	Stakeholder engagement	Community awareness	Enhanced community engagement	Sustainable community development	Some male partners encouraged vaccination by reminding mothers of schedules and reinforcing vaccine completion.	Single LMIC	Ethiopia	Abebaw Addis Gelagay et al.	Expanded Programme on Immunization	Women's decision-making and child vaccinations
Health information systems	Routine data collection and immunization tracking	Operational levers	Monitoring and evaluation	Monitoring systems	Documentation	Improved microplanning & data systems	Policy influence	Monitoring and evaluation of vaccination coverage through surveys and data collection.	Single LMIC	Ethiopia	Abebaw Addis Gelagay et al.	Expanded Programme on Immunization	Women's decision-making and child vaccinations
Health information systems	Data utilization for performance monitoring	Operational levers	Primary health care-oriented research	Monitoring systems	Documentation	Institutional learning	Policy influence	Documentation of barriers to vaccination for future interventions.	Single LMIC	Ethiopia	Abebaw Addis Gelagay et al.	Expanded Programme on Immunization	Women's decision-making and child vaccinations
Service delivery	Access and coverage of immunization services	Operational levers	Models of care	Resources, Physical infrastructure	Healthcare access improvements	Integration with PHC Services	Health equity, Reduced disparities	60.3% of mothers delivered at a health facility	Single LMIC	Ethiopia	Gelagay et al.	Expanded Programme on Immunization	Immunization coverage and determinants
Service delivery	Quality and safety of healthcare	Operational levers	Models of care	Primary health care workforce	Healthcare access improvements	Integration with PHC Services	Health equity	64.9% of mothers received at least one postnatal care (PNC) visit	Single LMIC	Ethiopia	Gelagay et al.	Expanded Programme on Immunization	Immunization coverage and determinants
Service delivery	Integration of care across health services	Operational levers	Models of care	Resources, Capacity building	Vaccination rates	Integration with PHC Services	Health equity	85.8% of mothers received Tetanus Toxoid (TT) vaccine during pregnancy	Single LMIC	Ethiopia	Gelagay et al.	Expanded Programme on Immunization	Immunization coverage and determinants
Service delivery	Efficiency in service delivery	Operational levers	Models of care	Resources, Equity-focused planning	Vaccination rates	Increased vaccination coverage	Health equity, Reduced disparities	76.5% of children were fully immunized	Single LMIC	Ethiopia	Gelagay et al.	Expanded Programme on Immunization	Immunization coverage and determinants
Service delivery	Community engagement and outreach	Operational levers	Physical infrastructure	Resources, Stakeholder engagement	Healthcare access improvements	Health equity and gap reduction	Health equity, Sustainable community development	70.4% of mothers could reach the nearest health facility within 30 minutes	Single LMIC	Ethiopia	Gelagay et al.	Expanded Programme on Immunization	Immunization coverage and determinants
Service delivery	Access and coverage of immunization services	Operational levers	Physical infrastructure	Resources, Equity-focused planning	Healthcare access improvements	Health equity and gap reduction	Reduced disparities, Health equity	88.2% of mothers reached immunization sites within 30 minutes	Single LMIC	Ethiopia	Gelagay et al.	Expanded Programme on Immunization	Immunization coverage and determinants
Health workforce	Task-shifting to community health workers (CHWs)	Operational levers	Primary health care workforce	Capacity building, Stakeholder engagement	Community awareness, Healthcare access improvements	Enhanced community engagement	Sustainable community development	31.8% of mothers were visited at home by health extension workers (HEWs) during the first postpartum week	Single LMIC	Ethiopia	Gelagay et al.	Expanded Programme on Immunization	Immunization coverage and determinants
Health information systems	Routine data collection and immunization tracking	Operational levers	Monitoring and evaluation	Monitoring systems, Digital infrastructure	Documentation, Enhanced data systems	Improved microplanning & data systems	Policy influence	Immunization and maternal care services were tracked, but documentation of full immunization was low (35.3% by card)	Single LMIC	Ethiopia	Gelagay et al.	Expanded Programme on Immunization	Immunization coverage and determinants
Service delivery	Access and coverage of immunization services	Operational levers	Monitoring and evaluation	Equity-focused planning, Policy alignment	Vaccination rates	Increased vaccination coverage	Health equity, System resilience	High vaccine coverage (97.1% for BCG; 95% for Rota; 91.6% for Penta; 91.1% for Polio; 89.6% for PCV; 82.4% for Measles)	Single LMIC	Ethiopia	Gelagay et al.	Expanded Programme on Immunization	Immunization coverage and determinants
Leadership and governance	Development and implementation of national immunization strategies	Operational levers	Models of care	Policy alignment, Capacity building	Healthcare access improvements, Community awareness	Integration with PHC Services	Sustainable community development	Health extension programs were in place to provide maternal and child health services	Single LMIC	Ethiopia	Gelagay et al.	Expanded Programme on Immunization	Immunization coverage and determinants
Service delivery	Community engagement and outreach	Core strategic levers	Engagement of communities and other stakeholders	Stakeholder engagement	Community awareness	Enhanced community engagement	Sustainable community development	Community platforms such as the Women Health Development Team (WDT) and community representatives using scorecards were engaged in immunization programs.	Single LMIC	Ethiopia	Kerebih et al.	Expanded Programme on Immunization	Health facility and community linkage for immunization
Service delivery	Quality and safety of healthcare	Core strategic levers	Governance and policy frameworks	Resources	Documentation	Strengthened health systems	System resilience	Some facilities had guidelines and job aids available for immunization service management.	Single LMIC	Ethiopia	Kerebih et al.	Expanded Programme on Immunization	Health facility and community linkage for immunization
Service delivery	Integration of care across health services	Core strategic levers	Governance and policy frameworks	Policy alignment	Documentation	Policy integration	Policy influence	Health facilities and woreda health offices had formal Memorandums of Understanding (MoUs) between communities and health facilities, though awareness of these agreements was low.	Single LMIC	Ethiopia	Kerebih et al.	Expanded Programme on Immunization	Health facility and community linkage for immunization
Service delivery	Access and coverage of immunization services	Core strategic levers	Engagement of communities and other stakeholders	Stakeholder engagement	Community awareness	Improved microplanning & data systems	Health equity	Community members played a role in newborn and eligible child registration for immunization.	Single LMIC	Ethiopia	Kerebih et al.	Expanded Programme on Immunization	Health facility and community linkage for immunization
Service delivery	Efficiency in service delivery	Core strategic levers	Engagement of communities and other stakeholders	Stakeholder engagement	Community awareness	Improved microplanning & data systems	Reduced disparities	Limited community participation in defaulter tracing was observed.	Single LMIC	Ethiopia	Kerebih et al.	Expanded Programme on Immunization	Health facility and community linkage for immunization
Service delivery	Community engagement and outreach	Operational levers	Monitoring and evaluation	Monitoring systems	Documentation	Institutional learning	System resilience	Some health facilities conducted periodic performance reviews with community representatives.	Single LMIC	Ethiopia	Kerebih et al.	Expanded Programme on Immunization	Health facility and community linkage for immunization
Health workforce	Supervision and support	Operational levers	Primary health care workforce	Monitoring systems	Microplanning	Improved microplanning & data systems	Reduced disparities	Health extension workers (HEWs) maintained lists of eligible children and evaluated immunization performance monthly with WDTs.	Single LMIC	Ethiopia	Kerebih et al.	Expanded Programme on Immunization	Health facility and community linkage for immunization
Health workforce	Training and capacity building for vaccinators	Core strategic levers	Engagement of communities and other stakeholders	Capacity building	Community awareness	Enhanced community engagement	Health equity	Some health workers and community representatives were involved in immunization education and mobilization efforts.	Single LMIC	Ethiopia	Kerebih et al.	Expanded Programme on Immunization	Health facility and community linkage for immunization
Health workforce	Incentives and motivation mechanisms	Operational levers	Monitoring and evaluation	Monitoring systems	Documentation	Institutional learning	System resilience	Some health facilities provided structured performance evaluations but lacked documented evidence.	Single LMIC	Ethiopia	Kerebih et al.	Expanded Programme on Immunization	Health facility and community linkage for immunization
Health information systems	Data utilization for performance monitoring	Operational levers	Monitoring and evaluation	Stakeholder engagement	Documentation	Institutional learning	Sustainable community development	Community representatives participated in immunization planning, monitoring, and evaluation activities, although no formal records existed in most facilities.	Single LMIC	Ethiopia	Kerebih et al.	Expanded Programme on Immunization	Health facility and community linkage for immunization
Health information systems	Routine data collection and immunization tracking	Operational levers	Monitoring and evaluation	Monitoring systems	Documentation	Institutional learning	System resilience	Some facilities used community scorecards to assess immunization service effectiveness.	Single LMIC	Ethiopia	Kerebih et al.	Expanded Programme on Immunization	Health facility and community linkage for immunization
Leadership and governance	Accountability and transparency in program execution	Operational levers	Monitoring and evaluation	Policy alignment	Documentation	Institutional learning	Policy influence	There was partial government oversight, mainly focused on monitoring and evaluation rather than active support.	Single LMIC	Ethiopia	Kerebih et al.	Expanded Programme on Immunization	Health facility and community linkage for immunization
Leadership and governance	Development and implementation of national immunization strategies	Core strategic levers	Governance and policy frameworks	Policy alignment	Documentation	Strengthened health systems	System resilience	Some facilities had SOPs, strategies, and guidelines for immunization services.	Single LMIC	Ethiopia	Kerebih et al.	Expanded Programme on Immunization	Health facility and community linkage for immunization
Service delivery	Integration of care across health services	Operational levers	Models of care	Policy alignment	Healthcare access improvements	Integration with PHC Services	System resilience	Vaccination services are integrated within the health system, with health posts and centers providing immunization.	Single LMIC	Ethiopia	Endehabtu, et al.	Expanded Programme on Immunization	Immunization supply chain management
Service delivery	Community engagement and outreach	Operational levers	Primary health care workforce	Resources	Healthcare access improvements	Strengthened health systems	Health equity	Health extension workers (HEWs) transport vaccines to immunization sites.	Single LMIC	Ethiopia	Endehabtu, et al.	Expanded Programme on Immunization	Immunization supply chain management
Health workforce	Training and capacity building for vaccinators	Operational levers	Primary health care workforce	Capacity building	Microplanning	Improved microplanning & data systems	Policy influence	EPI focal personnel at district and health center levels are responsible for vaccine forecasting and requisitions.	Single LMIC	Ethiopia	Endehabtu, et al.	Expanded Programme on Immunization	Immunization supply chain management
Health workforce	Supervision and support	Operational levers	Primary health care workforce	Capacity building	Microplanning	Strengthened health systems	Policy influence	Health workers participate in vaccine requisition and stock management processes.	Single LMIC	Ethiopia	Endehabtu, et al.	Expanded Programme on Immunization	Immunization supply chain management
Health information systems	Routine data collection and immunization tracking	Operational levers	Monitoring and evaluation	Monitoring systems	Enhanced data systems	Improved microplanning & data systems	Policy influence	Some health facilities use ledger books to track vaccine stock and balance.	Single LMIC	Ethiopia	Endehabtu, et al.	Expanded Programme on Immunization	Immunization supply chain management
Health information systems	Data utilization for performance monitoring	Operational levers	Digital technologies for health	Digital infrastructure	Enhanced data systems	Improved microplanning & data systems	System resilience	mBrana (digital tool) is implemented in some district health offices to improve stock management and reporting.	Single LMIC	Ethiopia	Endehabtu, et al.	Expanded Programme on Immunization	Immunization supply chain management
Access to essential medicines and vaccines	Supply chain management for vaccines	Operational levers	Physical infrastructure	Resources	Microplanning	Strengthened health systems	Reduced disparities	Vaccines are distributed from higher-level facilities to lower-level health posts and health centers.	Single LMIC	Ethiopia	Endehabtu, et al.	Expanded Programme on Immunization	Immunization supply chain management
Access to essential medicines and vaccines	Stock monitoring and forecasting	Operational levers	Systems for improving the quality of care	Equity-focused planning	Microplanning	Improved microplanning & data systems	Health equity	Some facilities calculate vaccine demand using the target population method.	Single LMIC	Ethiopia	Endehabtu, et al.	Expanded Programme on Immunization	Immunization supply chain management
Service delivery	Access and coverage of immunization services	Operational levers	Models of care	Policy alignment	Healthcare access improvements	Increased vaccination coverage	System resilience	Immunization services are provided at health centers and health posts.	Single LMIC	Ethiopia	Madebo, et al.	Expanded Programme on Immunization	Immunization data quality
Service delivery	Efficiency in service delivery	Operational levers	Monitoring and evaluation	Monitoring systems	Documentation	Improved microplanning & data systems	Policy influence	Routine data reporting is structured with deadlines (health posts report by the 23rd, health centers by the 24-26th).	Single LMIC	Ethiopia	Madebo, et al.	Expanded Programme on Immunization	Immunization data quality
Service delivery	Quality and safety of healthcare	Operational levers	Monitoring and evaluation	Monitoring systems	Enhanced data systems	Improved microplanning & data systems	Policy influence	Some health workers attempt to maintain data accuracy by verifying tally sheets, registers, and reports.	Single LMIC	Ethiopia	Madebo, et al.	Expanded Programme on Immunization	Immunization data quality
Health workforce	Training and capacity building for vaccinators	Operational levers	Primary health care workforce	Resources	Vaccination rates	Increased vaccination coverage	Health equity	Health professionals are actively delivering EPI services, despite challenges.	Single LMIC	Ethiopia	Madebo, et al.	Expanded Programme on Immunization	Immunization data quality
Health workforce	Supervision and support	Operational levers	Primary health care workforce	Capacity building	Documentation	Institutional learning	Sustainable community development	Some individuals take personal initiative to update their knowledge through manuals and peer consultations.	Single LMIC	Ethiopia	Madebo, et al.	Expanded Programme on Immunization	Immunization data quality
Health information systems	Data utilization for performance monitoring	Operational levers	Monitoring and evaluation	Monitoring systems	Enhanced data systems	Improved microplanning & data systems	Policy influence	Verification factors were computed to check consistency in immunization data.	Single LMIC	Ethiopia	Madebo, et al.	Expanded Programme on Immunization	Immunization data quality
Health information systems	Routine data collection and immunization tracking	Operational levers	Monitoring and evaluation	Monitoring systems	Enhanced data systems	Institutional learning	System resilience	Some supportive supervision is conducted to correct data mismatches.	Single LMIC	Ethiopia	Madebo, et al.	Expanded Programme on Immunization	Immunization data quality
Access to essential medicines and vaccines	Stock monitoring and forecasting	Operational levers	Systems for improving the quality of care	Resources	Documentation	Strengthened health systems	System resilience	Vaccine vial monitoring (VVM) was a routine practice in many facilities.	Single LMIC	Ethiopia	Gedlu et al.	Expanded Programme on Immunization	Cold chain management
Access to essential medicines and vaccines	Stock monitoring and forecasting	Operational levers	Systems for improving the quality of care	Policy alignment	Documentation	Strengthened health systems	System resilience	Some health facilities displayed contingency plans for cold chain emergency management.	Single LMIC	Ethiopia	Gedlu et al.	Expanded Programme on Immunization	Cold chain management
Access to essential medicines and vaccines	Cold chain maintenance to ensure vaccine potency	Operational levers	Monitoring and evaluation	Monitoring systems	Enhanced data systems	Strengthened health systems	Policy influence	Temperature records were maintained in most facilities, though some contained inaccuracies.	Single LMIC	Ethiopia	Gedlu et al.	Expanded Programme on Immunization	Cold chain management
Health workforce	Training and capacity building for vaccinators	Operational levers	Primary health care workforce	Capacity building	Microplanning	Strengthened health systems	Health equity	Some EPI focal points received cold chain management (CCM) training.	Single LMIC	Ethiopia	Gedlu et al.	Expanded Programme on Immunization	Cold chain management
Health information systems	Data utilization for performance monitoring	Core strategic levers	Governance and policy frameworks	Resources	Documentation	Strengthened health systems	Policy influence	Guidelines and CCM manuals were available in most health facilities.	Single LMIC	Ethiopia	Gedlu et al.	Expanded Programme on Immunization	Cold chain management
Access to essential medicines and vaccines	Supply chain management for vaccines	Operational levers	Digital technologies for health	Digital infrastructure	Enhanced data systems	Improved microplanning & data systems	System resilience	Some pilot projects for electronic vaccine supply chain management systems were introduced.	Single LMIC	Ethiopia	Gedlu et al.	Expanded Programme on Immunization	Cold chain management
Access to essential medicines and vaccines	Cold chain maintenance to ensure vaccine potency	Operational levers	Physical infrastructure	Resources	Healthcare access improvements	Strengthened health systems	System resilience	Most health facilities had cold chain equipment such as refrigerators, thermometers, cold boxes, and ice packs.	Single LMIC	Ethiopia	Gedlu et al.	Expanded Programme on Immunization	Cold chain management
Access to essential medicines and vaccines	Cold chain maintenance to ensure vaccine potency	Operational levers	Physical infrastructure	Resources	Healthcare access improvements	Strengthened health systems	System resilience	Solar power was used as the primary energy source in many facilities.	Single LMIC	Ethiopia	Gedlu et al.	Expanded Programme on Immunization	Cold chain management
Service delivery	Access and coverage of immunization services	Operational levers	Models of care	Policy alignment	Healthcare access improvements	Increased vaccination coverage	Health equity	Static immunization services are widely implemented in public health facilities, with some outreach and home-to-home services during campaigns.	Single LMIC	Ethiopia	Mekonnen et al.	Expanded Programme on Immunization	Urban immunization strategies
Service delivery	Efficiency in service delivery	Operational levers	Monitoring and evaluation	Monitoring systems	Microplanning	Improved microplanning & data systems	Reduced disparities	Defaulter tracking mechanisms include tickler boxes, phone calls, health extension workers, and community structures.	Single LMIC	Ethiopia	Mekonnen et al.	Expanded Programme on Immunization	Urban immunization strategies
Service delivery	Community engagement and outreach	Operational levers	Engagement with private-sector providers	Stakeholder engagement, Resources	Healthcare access improvements	Health equity and gap reduction	Health equity, Reduced disparities	Some private health facilities provide immunization services, though at a limited scale.	Single LMIC	Ethiopia	Mekonnen et al.	Expanded Programme on Immunization	Urban immunization strategies
Health workforce	Supervision and support	Operational levers	Primary health care workforce	Capacity building, Resources	Vaccination rates, Community awareness	Enhanced community engagement	Sustainable community development, Health equity	Health extension workers and community health workers support vaccination efforts, especially in defaulter tracking.	Single LMIC	Ethiopia	Mekonnen et al.	Expanded Programme on Immunization	Urban immunization strategies
Health workforce	Equitable workforce distribution	Operational levers	Primary health care workforce	Resources, Capacity building	Vaccination rates	Increased vaccination coverage	Health equity	Health workers at public facilities provide routine vaccination five days a week.	Single LMIC	Ethiopia	Mekonnen et al.	Expanded Programme on Immunization	Urban immunization strategies
Health information systems	Routine data collection and immunization tracking	Operational levers	Monitoring and evaluation	Monitoring systems	Enhanced data systems	Improved microplanning & data systems	System resilience	Some health facilities use tickler boxes and registration books to track defaulters.	Single LMIC	Ethiopia	Mekonnen et al.	Expanded Programme on Immunization	Urban immunization strategies
Health information systems	Data utilization for performance monitoring	Operational levers	Engagement with private-sector providers	Stakeholder engagement	Documentation	Improved microplanning & data systems	Policy influence	Private health facilities have limited engagement in reporting immunization data.	Single LMIC	Ethiopia	Mekonnen et al.	Expanded Programme on Immunization	Urban immunization strategies
Access to essential medicines and vaccines	Supply chain management for vaccines	Core strategic levers	Funding and allocation of resources	Resources, Policy alignment	Healthcare access improvements	Strengthened health systems	System resilience	Public health facilities receive vaccines from government supply chains, though shortages are sometimes reported.	Single LMIC	Ethiopia	Mekonnen et al.	Expanded Programme on Immunization	Urban immunization strategies
Access to essential medicines and vaccines	Cold chain maintenance to ensure vaccine potency	Operational levers	Engagement with private-sector providers	Resources, Policy alignment	Microplanning, Documentation	Strengthened health systems	System resilience	Some private health facilities receive vaccines from the public sector but have limitations in maintaining cold chain storage.	Single LMIC	Ethiopia	Mekonnen et al.	Expanded Programme on Immunization	Urban immunization strategies
Health financing	Financial protection to reduce out-of-pocket costs	Core strategic levers	Funding and allocation of resources	Funding and allocation of resources	Healthcare access improvements	Health equity and gap reduction	Health equity	Immunization services are free in public health facilities, but private facilities sometimes charge fees, limiting accessibility.	Single LMIC	Ethiopia	Mekonnen et al.	Expanded Programme on Immunization	Urban immunization strategies
Health information systems	Routine data collection and immunization tracking	Operational levers	Monitoring and evaluation	Monitoring systems	Documentation	Institutional learning	Policy influence	Some health facilities conducted Community-based data verification (CBDV), though inconsistently.	Single LMIC	Ethiopia	Kefiyalew B, Mamo W, Chanyalew MA, et al.	Expanded Programme on Immunization	Immunization data verification
Health information systems	Routine data collection and immunization tracking	Operational levers	Monitoring and evaluation	Monitoring systems	Enhanced data systems	Improved microplanning & data systems	System resilience	Verification methods included checking for BCG scars on vaccinated children, cross-referencing facility data with infant immunization cards, reviewing immunization history from mothers, and using a checklist for integrated supportive supervision.	Single LMIC	Ethiopia	Kefiyalew B, Mamo W, Chanyalew MA, et al.	Expanded Programme on Immunization	Immunization data verification
Service delivery	Integration of care across health services	Operational levers	Models of care	Resources	Documentation	Integration with PHC Services	Sustainable community development	CBDV was not conducted independently but integrated into other outreach activities such as Vitamin-A supplementation and deworming campaigns.	Single LMIC	Ethiopia	Kefiyalew B, Mamo W, Chanyalew MA, et al.	Expanded Programme on Immunization	Immunization data verification
Health information systems	Routine data collection and immunization tracking	Operational levers	Monitoring and evaluation	Stakeholder engagement	Community awareness	Institutional learning	Health equity	Some facilities sampled immunized children and cross-checked their vaccination status at home.	Single LMIC	Ethiopia	Kefiyalew B, Mamo W, Chanyalew MA, et al.	Expanded Programme on Immunization	Immunization data verification
Health information systems	Routine data collection and immunization tracking	Operational levers	Monitoring and evaluation	Monitoring systems	Enhanced data systems	Improved microplanning & data systems	Reduced disparities	Some facilities attempted to match immunization records from health facilities with household data, although the practice was not widespread.	Single LMIC	Ethiopia	Kefiyalew B, Mamo W, Chanyalew MA, et al.	Expanded Programme on Immunization	Immunization data verification
Health information systems	Data utilization for performance monitoring	Operational levers	Monitoring and evaluation	Monitoring systems	Enhanced data systems	Improved microplanning & data systems	Policy influence	Immunization data discrepancies were identified across different vaccines, with the highest discrepancy in measles-1 (35.4%) and the lowest in pentavalent-1 (25.6%).	Single LMIC	Ethiopia	Kefiyalew B, Mamo W, Chanyalew MA, et al.	Expanded Programme on Immunization	Immunization data verification
Health information systems	Routine data collection and immunization tracking	Operational levers	Digital technologies for health	Digital infrastructure	Enhanced data systems	Improved microplanning & data systems	System resilience	Standardized immunization registers were available in 57.4% (8/14) of health facilities.	Single LMIC	Ethiopia	Kefiyalew et al.	Expanded Programme on Immunization	Immunization data quality and management
Health information systems	Data utilization for performance monitoring	Operational levers	Monitoring and evaluation	Monitoring systems	Enhanced data systems	Improved microplanning & data systems	System resilience	Performance Monitoring Teams (PMT) were functional in 72.2% (13/18) of health facilities.	Single LMIC	Ethiopia	Kefiyalew et al.	Expanded Programme on Immunization	Immunization data quality and management
Health information systems	Data utilization for performance monitoring	Operational levers	Monitoring and evaluation	Monitoring systems	Documentation	Improved microplanning & data systems	Policy influence	44.4% (8/18) of health facilities conducted Lot Quality Assurance System (LQAS) for data verification.	Single LMIC	Ethiopia	Kefiyalew et al.	Expanded Programme on Immunization	Immunization data quality and management
Health information systems	Data utilization for performance monitoring	Operational levers	Digital technologies for health	Digital infrastructure	Enhanced data systems	Improved microplanning & data systems	Policy influence	83.33% (15/18) of facilities used data visual displays like graphs and charts.	Single LMIC	Ethiopia	Kefiyalew et al.	Expanded Programme on Immunization	Immunization data quality and management
Health information systems	Electronic Health Records (EHRs)	Operational levers	Monitoring and evaluation	Monitoring systems	Enhanced data systems	Improved microplanning & data systems	System resilience	Some health centers reviewed immunization data monthly through the PMT.	Single LMIC	Ethiopia	Kefiyalew et al.	Expanded Programme on Immunization	Immunization data quality and management
Health information systems	Routine data collection and immunization tracking	Operational levers	Monitoring and evaluation	Policy alignment	Documentation	Improved microplanning & data systems	Policy influence	Reporting formats were standardized, and reports were compiled through DHIS2 at the district level.	Single LMIC	Ethiopia	Kefiyalew et al.	Expanded Programme on Immunization	Immunization data quality and management
Service delivery	Access and coverage of immunization services	Operational levers	Models of care	Resources	Healthcare access improvements	Increased vaccination coverage	Health equity	Immunization services were provided mainly at health posts and outreach sites (‘Ketena’), ensuring community access.	Single LMIC	Ethiopia	Kefiyalew et al.	Expanded Programme on Immunization	Immunization data quality and management
Service delivery	Community engagement and outreach	Operational levers	Primary health care workforce	Capacity building	Microplanning	Improved microplanning & data systems	System resilience	HEWs implemented alternative data recording methods when standardized tools were unavailable.	Single LMIC	Ethiopia	Kefiyalew et al.	Expanded Programme on Immunization	Immunization data quality and management
Service delivery	Integration of care across health services	Operational levers	Primary health care workforce	Equity-focused planning	Microplanning	Integration with PHC Services	Reduced disparities	Some HEWs proactively registered pregnant women early and tracked newborns for immunization schedules.	Single LMIC	Ethiopia	Kefiyalew et al.	Expanded Programme on Immunization	Immunization data quality and management
Service delivery	Access and coverage of immunization services	Operational levers	Models of care	Resources; Equity-focused planning; Stakeholder engagement	Healthcare access improvements	Increased vaccination coverage	Health equity; System resilience	Pakistan, Afghanistan, Nigeria, Uganda: Mobile vaccination teams deployed in transit points, border areas, urban slums, and rural communities.	Multiple LMIC	Afghanistan, Nigeria, Pakistan, Uganda	Dadari et al	Expanded Programme on Immunization	Equity and health system strengthening
Service delivery	Efficiency in service delivery	Operational levers	Models of care	Policy alignment; Stakeholder engagement	Healthcare access improvements	Increased vaccination coverage	Health equity	Kenya & Uganda: Adjusted service hours (weekend & evening sessions) to increase access.	Multiple LMIC	Kenya, Uganda	Dadari et al	Expanded Programme on Immunization	Equity and health system strengthening
Service delivery	Community engagement and outreach	Operational levers	Models of care	Equity-focused planning; Stakeholder engagement	Healthcare access improvements	Health equity and gap reduction	Health equity; Reduced disparities	CAR & Nigeria: Specialized immunization strategies for nomads, displaced persons, and remote populations.	Multiple LMIC	Central African Republic (CAR), Nigeria	Dadari et al	Expanded Programme on Immunization	Equity and health system strengthening
Leadership and governance	Community engagement and advocacy for vaccine acceptance	Core strategic levers	Engagement of communities and other stakeholders	Stakeholder engagement	Community awareness	Enhanced community engagement	Sustainable community development	Pakistan: Slum health committees established to improve vaccine acceptance.	Single LMIC	Pakistan	Dadari et al	Expanded Programme on Immunization	Equity and health system strengthening
Leadership and governance	Community engagement and advocacy for vaccine acceptance	Core strategic levers	Engagement of communities and other stakeholders	Stakeholder engagement	Community awareness	Enhanced community engagement	Sustainable community development	India, Kenya, Kyrgyzstan, Chad: Religious leaders and village chiefs engaged to promote immunization.	Multiple LMIC	India, Kenya, Kyrgyzstan, Chad	Dadari et al	Expanded Programme on Immunization	Equity and health system strengthening
Health information systems	Routine data collection and immunization tracking	Operational levers	Digital technologies for health	Digital infrastructure	Enhanced data systems; Vaccination rates	Improved microplanning & data systems	Reduced disparities; System resilience	Afghanistan, Pakistan, Nigeria, Uganda, Kenya: Digital tracking and SMS reminders used to reduce vaccine dropouts.	Multiple LMIC	Afghanistan, Pakistan, Nigeria, Uganda, Kenya	Dadari et al	Expanded Programme on Immunization	Equity and health system strengthening
Health information systems	Routine data collection and immunization tracking	Operational levers	Digital technologies for health	Digital infrastructure	Enhanced data systems	Improved microplanning & data systems	Policy influence	Pakistan: QR code-based tracking to monitor individual child immunization.	Single LMIC	Pakistan	Dadari et al	Expanded Programme on Immunization	Equity and health system strengthening
Health workforce	Incentives and motivation mechanisms	Operational levers	Primary health care workforce	Capacity building; Resources	Vaccination rates	Strengthened health systems	Health equity	India: Accredited Social Health Activists (ASHA) program provided performance-based incentives.	Single LMIC	India	Dadari et al	Expanded Programme on Immunization	Equity and health system strengthening
Health workforce	Training and capacity building for vaccinators	Operational levers	Primary health care workforce	Capacity building; Stakeholder engagement	Vaccination rates	Health equity and gap reduction	Health equity	Afghanistan: Training of female vaccinators to overcome gender-related access barriers.	Single LMIC	Afghanistan	Dadari et al	Expanded Programme on Immunization	Equity and health system strengthening
Health workforce	Incentives and motivation mechanisms	Core strategic levers	Engagement of communities and other stakeholders	Stakeholder engagement	Community awareness	Enhanced community engagement	Sustainable community development	Nigeria: Introduced non-monetary rewards for religious and community leaders to promote immunization.	Single LMIC	Nigeria	Dadari et al	Expanded Programme on Immunization	Equity and health system strengthening
Health workforce	Supervision and support	Operational levers	Primary health care workforce	Capacity building	Microplanning	Strengthened health systems	System resilience	Afghanistan, Myanmar, Nigeria: Established health worker peer-support groups to improve service quality and motivation.	Multiple LMIC	Afghanistan, Myanmar, Nigeria	Dadari et al	Expanded Programme on Immunization	Equity and health system strengthening
Health information systems	Routine data collection and immunization tracking	Operational levers	Monitoring and evaluation	Digital infrastructure	Enhanced data systems	Improved microplanning & data systems	Policy influence	Afghanistan, Pakistan, Kenya, Myanmar: GIS-based micro-planning for better vaccine distribution.	Multiple LMIC	Afghanistan, Kenya, Myanmar, Pakistan	Dadari et al	Expanded Programme on Immunization	Equity and health system strengthening
Health information systems	Electronic Health Records (EHRs)	Operational levers	Digital technologies for health	Digital infrastructure	Enhanced data systems	Improved microplanning & data systems	Policy influence	Ethiopia, Uganda, India: Electronic community health information systems (eCHIS) used for tracking vaccine stocks.	Multiple LMIC	Ethiopia, India, Uganda	Dadari et al	Expanded Programme on Immunization	Equity and health system strengthening
Health information systems	Public awareness campaigns through traditional media	Operational levers	Digital technologies for health	Digital infrastructure	Enhanced data systems	Improved microplanning & data systems	System resilience	Pakistan, Afghanistan: WhatsApp-based communication groups for real-time immunization updates.	Multiple LMIC	Afghanistan, Pakistan	Dadari et al	Expanded Programme on Immunization	Equity and health system strengthening
Leadership and governance	Development and implementation of national immunization strategies	Core strategic levers	Governance and policy frameworks	Policy alignment	Documentation	Health equity and gap reduction	Policy influence	Pakistan: Developed an equity-focused urban immunization roadmap for underserved communities.	Single LMIC	Pakistan	Dadari et al	Expanded Programme on Immunization	Equity and health system strengthening
Access to essential medicines and vaccines	Stock monitoring and forecasting	Operational levers	Digital technologies for health	Digital infrastructure	Enhanced data systems	Improved microplanning & data systems	System resilience	India, Afghanistan: Real-time vaccine stock & temperature monitoring systems implemented.	Multiple LMIC	Afghanistan, India	Dadari et al	Expanded Programme on Immunization	Equity and health system strengthening
Leadership and governance	Multi-sectoral collaboration with donors, NGOs, and private sector	Core strategic levers	Political commitment and leadership	Stakeholder engagement	Healthcare access improvements	Health equity and gap reduction	Health equity	Nigeria, Afghanistan: Negotiations with armed groups & local leaders to allow vaccine access in conflict zones.	Multiple LMIC	Afghanistan, Nigeria	Dadari et al	Expanded Programme on Immunization	Equity and health system strengthening
Leadership and governance	Development and implementation of national immunization strategies	Core strategic levers	Governance and policy frameworks	Policy alignment	Documentation	Policy integration	Policy influence	Madagascar, Myanmar, Nigeria: Urban immunization strategies integrated into national health policies.	Multiple LMIC	Madagascar, Myanmar, Nigeria	Dadari et al	Expanded Programme on Immunization	Equity and health system strengthening
Leadership and governance	Community engagement and advocacy for vaccine acceptance	Core strategic levers	Engagement of communities and other stakeholders	Stakeholder engagement	Documentation; Community awareness	Policy integration	Sustainable community development	Community engagement in policy-making to improve vaccine acceptance.	Multiple LMIC	Afghanistan, Central African Republic (CAR), Chad, Ethiopia, India, Kenya, Kyrgyzstan, Madagascar, Myanmar, Nigeria, Pakistan, Uganda	Dadari et al	Expanded Programme on Immunization	Equity and health system strengthening
Access to essential medicines and vaccines	Cold chain maintenance to ensure vaccine potency	Operational levers	Physical infrastructure	Resources	Enhanced data systems	Strengthened health systems	System resilience	Ethiopia, Chad, Nigeria: Solar-powered cold storage units installed in remote areas.	Multiple LMIC	Chad, Ethiopia, Nigeria	Dadari et al	Expanded Programme on Immunization	Equity and health system strengthening

## Sheet: Summary PHC levers
Row Labels	Count of PHC health systems levers for action
Core strategic levers	78
Engagement of communities and other stakeholders	29
Funding and allocation of resources	13
Governance and policy frameworks	25
Political commitment and leadership	11
Operational levers	248
Digital technologies for health	38
Engagement with private-sector providers	3
Medicines and other health products to improve health	5
Models of care	39
Monitoring and evaluation	63
Physical infrastructure	11
Primary health care workforce	61
Primary health care-oriented research	12
Purchasing and payment systems	2
Systems for improving the quality of care	14
Grand Total	326

## Sheet: Patterns per block
Health system building block	Key component	Numbers	Percentage
Service delivery	Access and coverage of immunization services	26	0.0797546
Service delivery	Community engagement and outreach	30	0.0920245
Service delivery	Efficiency in service delivery	18	0.0552147
Service delivery	Integration of care across health services	13	0.0398773
Service delivery	Quality and safety of healthcare	7	0.0214724
Health workforce	Equitable workforce distribution	10	0.0306748
Health workforce	Incentives and motivation mechanisms	10	0.0306748
Health workforce	Supervision and support	13	0.0398773
Health workforce	Task-shifting to community health workers (CHWs)	4	0.0122699
Health workforce	Training and capacity building for vaccinators	31	0.095092
Health information systems	Data utilization for performance monitoring	30	0.0920245
Health information systems	Electronic Health Records (EHRs)	4	0.0122699
Health information systems	Integration with other health programs (e.g., maternal & child health)	2	0.00613497
Health information systems	Public awareness campaigns through traditional media	2	0.00613497
Health information systems	Routine data collection and immunization tracking	42	0.128834
Access to essential medicines and vaccines	Cold chain maintenance to ensure vaccine potency	7	0.0214724
Access to essential medicines and vaccines	Stock monitoring and forecasting	9	0.0276074
Access to essential medicines and vaccines	Supply chain management for vaccines	8	0.0245399
Health financing	Budget allocation for vaccines, logistics, and salaries	2	0.00613497
Health financing	Financial protection to reduce out-of-pocket costs	1	0.00306748
Health financing	Government and donor funding for immunization programs	6	0.0184049
Health financing	Performance-based financing and efficiency measures	1	0.00306748
Leadership and governance	Accountability and transparency in program execution	16	0.0490798
Leadership and governance	Community engagement and advocacy for vaccine acceptance	8	0.0245399
Leadership and governance	Development and implementation of national immunization strategies	16	0.0490798
Leadership and governance	Multi-sectoral collaboration with donors, NGOs, and private sector	10	0.0306748
		317	1

## Sheet: Pattern per block 2
	Average 'Percentage' by 'Key component'
		Health system building block	Key component	Sum of Percentage	Sum of Numbers
		Access to essential medicines and vaccines	Cold chain maintenance to ensure vaccine potency	0.0252366	8
			Stock monitoring and forecasting	0.0252366	8
			Supply chain management for vaccines	0.0252366	8
		Access to essential medicines and vaccines Total		0.0757098	24
		Health financing	Budget allocation for vaccines, logistics, and salaries	0.00630915	2
			Financial protection to reduce out-of-pocket costs	0.00315457	1
			Government and donor funding for immunization programs	0.0189274	6
			Performance-based financing and efficiency measures	0.00315457	1
		Health financing Total		0.0315457	10
		Health information systems	Data utilization for performance monitoring	0.0946372	30
			Electronic Health Records (EHRs)	0.00946372	3
			Integration with other health programs (e.g., maternal & child health)	0.00946372	3
			Public awareness campaigns through traditional media	0.00315457	1
			Routine data collection and immunization tracking	0.129338	41
		Health information systems Total		0.246057	78
		Health workforce	Equitable workforce distribution	0.0315457	10
			Incentives and motivation mechanisms	0.0283912	9
			Supervision and support	0.0378549	12
			Task-shifting to community health workers (CHWs)	0.0126183	4
			Training and capacity building for vaccinators	0.0977918	31
		Health workforce Total		0.208202	66
		Leadership and governance	Accountability and transparency in program execution	0.0504732	16
			Community engagement and advocacy for vaccine acceptance	0.0189274	6
			Development and implementation of national immunization strategies	0.044164	14
			Multi-sectoral collaboration with donors, NGOs, and private sector	0.0315457	10
		Leadership and governance Total		0.14511	46
		Service delivery	Access and coverage of immunization services	0.0820189	26
			Community engagement and outreach	0.0946372	30
			Efficiency in service delivery	0.0536278	17
			Integration of care across health services	0.0410095	13
			Quality and safety of healthcare	0.022082	7
		Service delivery Total		0.293375	93
		Grand Total		1	317

## Sheet: Pattern per country
Intervention focus	Country
Expanded Programme on Immunization	Chad
	Ethiopia
	India
	Nigeria
	Pakistan
	Uganda
	Chad, Ethiopia, India, Nigeria, Pakistan, and Uganda
	Afghanistan, Nigeria, Pakistan, Uganda
	Kenya, Uganda
	Central African Republic (CAR), Nigeria
	India, Kenya, Kyrgyzstan, Chad
	Afghanistan, Pakistan, Nigeria, Uganda, Kenya
	Afghanistan
	Afghanistan, Myanmar, Nigeria
	Afghanistan, Kenya, Myanmar, Pakistan
	Ethiopia, India, Uganda
	Afghanistan, Pakistan
	Afghanistan, India
	Afghanistan, Nigeria
	Madagascar, Myanmar, Nigeria
	Afghanistan, Central African Republic (CAR), Chad, Ethiopia, India, Kenya, Kyrgyzstan, Madagascar, Myanmar, Nigeria, Pakistan, Uganda
	Chad, Ethiopia, Nigeria
Expanded Programme on Immunization Total
Zero-dose	Pakistan
Zero-dose Total
Grand Total

## Sheet: Per author
Author	Focus ares	Count of Author
Abakar et al.	One Health joint vaccination initiative	13
Abakar et al. Total		13
Abebaw Addis Gelagay et al.	Women's decision-making and child vaccinations	7
Abebaw Addis Gelagay et al. Total		7
Ahmed et al. (Unicef report)	Technology for performance management of tracking coverage	15
Ahmed et al. (Unicef report) Total		15
Akwataghibe et al.	Participatory action research in immunization	13
Akwataghibe et al. Total		13
Altaf et al.	Immunization supply chain management	9
Altaf et al. Total		9
Amare et al.	Vaccine safety practices	9
Amare et al. Total		9
Asrade et al.	Immunization in conflict settings	8
Asrade et al. Total		8
Bayih et al.	Social and behavior change communication (SBCC) for immunization	12
Bayih et al. Total		12
Dadari et al	Equity and health system strengthening	20
Dadari et al Total		20
Endehabtu, et al.	Immunization supply chain management	8
Endehabtu, et al. Total		8
Gedlu et al.	Cold chain management	8
Gedlu et al. Total		8
Gelagay et al.	Immunization coverage and determinants	10
Gelagay et al. Total		10
Haq and Rana	Polio eradication through synergised immunization	9
Haq and Rana Total		9
Haq et al.	Immunization challenges	16
	Polio eradication through synergised immunization	6
Haq et al. Total		22
Kefiyalew et al.	Immunization data quality and management	9
Kefiyalew et al. Total		9
Kefiyalew B, Mamo W, Chanyalew MA, et al.	Immunization data verification	6
Kefiyalew B, Mamo W, Chanyalew MA, et al. Total		6
Kerebih et al.	Health facility and community linkage for immunization	13
Kerebih et al. Total		13
Khan et al. (Unicef report)	Use of technology and AI/ mHealth to increase demand	6
Khan et al. (Unicef report) Total		6
Mafigiri et al.	Immunization microplanning	11
Mafigiri et al. Total		11
Malik et al.	Community engagement	11
Malik et al. Total		11
Mancuso et al.	Decision-maker led implementation research	10
Mancuso et al. Total		10
Mekonnen et al.	Urban immunization strategies	10
Mekonnen et al. Total		10
Nair et al.	Vaccine hesitancy & trust deficit	6
Nair et al. Total		6
Naveed et al.	EPI workforce accountability	8
Naveed et al. Total		8
Qayyum et al.	Community engagement	8
Qayyum et al. Total		8
Sahito et al.	Vaccination outreach	10
Sahito et al. Total		10
Sana et al (Unicef report)	Supportive supervision	8
Sana et al (Unicef report) Total		8
Shahabuddin et al.	Immunization service delivery	7
Shahabuddin et al. Total		7
Tilahun et al.	Health data for decision-making	9
Tilahun et al. Total		9
Yazdani et al.	Routine immunization barriers	5
Yazdani et al. Total		5
Zewde et al.	Immunization follow-up visits	7
Zewde et al. Total		7
Etokidem et al.	Civil society engagement in immunization	5
Etokidem et al. Total		5
Khan SA, et al.	Vaccine hesitancy	7
Khan SA, et al. Total		7
Madebo, et al.	Immunization data quality	7
Madebo, et al. Total		7
Grand Total		326

[truncated: 3 more sheets: Summary of PHC, Sheet5, Outcomes analysis]
